# Supplementary material for: Multitrait analyses identify genetic variants associated with aortic valve function and aortic stenosis risk
Source: Nat Genet. 2025 Dec 19;58(1):47–56. doi: 10.1038/s41588-025-02397-7 (PMC12807864; doi:10.1038/s41588-025-02397-7)
Supplement: Supplementary file 4 — Supplementary Tables 1–5, 8, 9, 12, 15–21. [file 41588_2025_2397_MOESM4_ESM.xlsx]

## Sheet: Manifest
Supplementary Table	Titel	Legend
1	Disease definitions in the UK Biobank	Include and exclude denotes whether that specific code had to be included or excluded in the disease definition
2	Heritability of continuous aortic valve traits	H2G1=heritability estimate, H2G1SE=heritability estimate standard error
3	Genetic correlation of continuous aortic valve traits using REML	GenCor=correlation estimate, GenCorSE=correlation estimate standard error
4	GWAS top loci of continuous aortic valve traits and AS meta-analysis using METAL	SNP=single nucleotide polymorphism. CH=chromosome. BP=base postion, ALLELE1=effet allele, ALLE0=other allele, BETA=effect estimate, SE=standard error. "resint" denotes the rank-based inverse normal transformation. TraitID denotes the indivudial trait while GlobalLocusID denotes a distinct locus.
5	GWAS top loci of continuous aortic valve traits after excluding people with at least moderate aortic stenosis	SNP=single nucleotide polymorphism. CH=chromosome. BP=base postion, ALLELE1=effet allele, ALLE0=other allele, BETA=effect estimate, SE=standard error. "resint" denotes the rank-based inverse normal transformation. "bounded" denotes GWAS with individuals with at least moderate AS removed. TraitID denotes the indivudial trait while GlobalLocusID denotes a distinct locus.
8	Lead variants in MTAG-augmented analysis	SNP=single nucleotide polymorphism. CH=chromosome. POS=genomic position keyed to GRCh37. EA=effect allele to which the “beta” (effect estimate) is aligned. OA=other allele (non-effect allele). SE=standard deviation. P=P value from MTAG. Note that at the same locus, different traits will often have a different lead variant; however, to permit display, the SNP, chromosome, and position shown here a…
9	Overview of previous studies of aortic stenosis and replication of loci before and after MTAG	UKBB=UK Biobank, OR=Odds ratio
12	GWAS top loci of continuous aortic valve traits and AS meta-analysis after MTAG	SNP=single nucleotide polymorphism. CH=chromosome. BP=base postion, ALLELE1=effet allele, ALLE0=other allele, BETA=effect estimate, SE=standard error. "resint" denotes the rank-based inverse normal transformation. TraitID denotes the indivudial trait while GlobalLocusID denotes a distinct locus.
15	MAGMA gene set analysis	NGENES=number of genes. BETA=effect estimate. BETA_STD=effect estimate standard deviation. SE=standard error
16	Overview of performance of lipid based polygenic scores to predict lipid levels	R2=variablity explained. R2 PRS denotes variablity explained by the respective polygenic score
17	Performance of the lipid polygenic scores to predict continuous aortic valve traits	N=individuals in analysis. N_SNPs=number of SNPs used in score. BETA=effect estimate. SE=standard error. R2=variablity explained. R2 PRS denotes variablity explained by the respective polygenic score
18	Mendelian Randomization of risk factors and continuous aortic valve traits	nsnp=number of SNPs used as instruments. b=effect estimate. se=standard error.
19	Mendelian Randomization of risk factors and aortic stenosis in METAL meta-analysis before MTAG	nsnp=number of SNPs used as instruments. b=effect estimate. se=standard error. OR=odds ratio.
20	Aortic stenosis definition in Mass General Biobank	Overview of codes included in aortic stenosis definition
21	FinnGen consortium	List of consortium members

## Sheet: ST 1 - Disease definitions
Name	Include or exclude	Code type	Code description
acs	include	ICD9	4109 Acute myocardial infarction
acs	include	ICD9	4129 Old myocardial infarction
acs	include	ICD10	I20.0 Unstable angina
acs	include	ICD10	I21.0 Acute transmural myocardial infarction of anterior wall
acs	include	ICD10	I21.1 Acute transmural myocardial infarction of inferior wall
acs	include	ICD10	I21.2 Acute transmural myocardial infarction of other sites
acs	include	ICD10	I21.3 Acute transmural myocardial infarction of unspecified site
acs	include	ICD10	I21.4 Acute subendocardial myocardial infarction
acs	include	ICD10	I21.9 Acute myocardial infarction, unspecified
acs	include	ICD10	I22.0 Subsequent myocardial infarction of anterior wall
acs	include	ICD10	I22.1 Subsequent myocardial infarction of inferior wall
acs	include	ICD10	I22.8 Subsequent myocardial infarction of other sites
acs	include	ICD10	I22.9 Subsequent myocardial infarction of unspecified site
acs	include	ICD10	I23.0 Haemopericardium as current complication following acute myocardial infarction
acs	include	ICD10	I23.1 Atrial septal defect as current complication following acute myocardial infarction
acs	include	ICD10	I23.2 Ventricular septal defect as current complication following acute myocardial infarction
acs	include	ICD10	I23.3 Rupture of cardiac wall without haemopericardium as current complication following acute myocardial infarction
acs	include	ICD10	I23.4 Rupture of chordae tendineae as current complication following acute myocardial infarction
acs	include	ICD10	I23.5 Rupture of papillary muscle as current complication following acute myocardial infarction
acs	include	ICD10	I23.6 Thrombosis of atrium, auricular appendage and ventricle as current complications following acute myocardial infarction
acs	include	ICD10	I23.8 Other current complications following acute myocardial infarction
acs	include	ICD10	I24.0 Coronary thrombosis not resulting in myocardial infarction
acs	include	ICD10	I24.1 Dressler's syndrome
acs	include	ICD10	I24.8 Other forms of acute ischaemic heart disease
acs	include	ICD10	I24.9 Acute ischaemic heart disease, unspecified
acs	include	ICD10	I25.2 Old myocardial infarction
acs	include	Source of myocardial infarction report	Death only
acs	include	Source of myocardial infarction report	Hospital admission
Allergic_rhinitis	include	ICD9	477 Allergic rhinitis
Allergic_rhinitis	include	ICD9	4770 Allergic rhinitis due to pollen
Allergic_rhinitis	include	ICD9	4778 Allergic rhinitis due to other allergen
Allergic_rhinitis	include	ICD9	4779 Allergic rhinitis, cause unspecified
Allergic_rhinitis	include	ICD10	J30.1 Allergic rhinitis due to pollen
Allergic_rhinitis	include	ICD10	J30.2 Other seasonal allergic rhinitis
Allergic_rhinitis	include	ICD10	J30.3 Other allergic rhinitis
Allergic_rhinitis	include	ICD10	J30.4 Allergic rhinitis, unspecified
Allergic_rhinitis	include	Non-cancer illness code, self-reported	hayfever/allergic rhinitis
Alzheimers_or_Dementia	include	ICD10	F00 Dementia in Alzheimer's disease
Alzheimers_or_Dementia	include	ICD10	F00.0 Dementia in Alzheimer's disease with early onset
Alzheimers_or_Dementia	include	ICD10	F00.1 Dementia in Alzheimer's disease with late onset
Alzheimers_or_Dementia	include	ICD10	F00.2 Dementia in Alzheimer's disease, atypical or mixed type
Alzheimers_or_Dementia	include	ICD10	F00.9 Dementia in Alzheimer's disease, unspecified
Alzheimers_or_Dementia	include	Non-cancer illness code, self-reported	dementia/alzheimers/cognitive impairment
AML	include	ICD10	C92.0 Acute myeloid leukaemia
AML	include	ICD10	C92.1 Chronic myeloid leukaemia
AML	include	ICD10	C92.3 Myeloid sarcoma
AML	include	ICD10	C92.4 Acute promyelocytic leukaemia
AML	include	ICD10	C92.5 Acute myelomonocytic leukaemia
AML	include	ICD10	C92.7 Other myeloid leukaemia
AML	include	ICD10	C92.9 Myeloid leukaemia, unspecified
amyloid	include	ICD10	E85.0 Nonneuropathic heredofamilial amyloidosis
amyloid	include	ICD10	E85.1 Neuropathic heredofamilial amyloidosis
amyloid	include	ICD10	E85.2 Heredofamilial amyloidosis, unspecified
amyloid	include	ICD10	E85.3 Secondary systemic amyloidosis
amyloid	include	ICD10	E85.4 Organ-limited amyloidosis
amyloid	include	ICD10	E85.8 Other amyloidosis
amyloid	include	ICD10	E85.9 Amyloidosis, unspecified
amyloid	include	ICD10	I68.0 Cerebral amyloid angiopathy
amyloid	include	ICD10	L99.0 Amyloidosis of skin
amyloid	include	ICD10	M14.4 Arthropathy in amyloidosis
Amyotrophic_Lateral_Sclerosis	include	ICD9	3352 Motor neurone disease
Amyotrophic_Lateral_Sclerosis	include	ICD10	G12.2 Motor neuron disease
Anxiety	include	ICD10	F41 Other anxiety disorders
Anxiety	include	ICD10	F41.0 Panic disorder [episodic paroxysmal anxiety]
Anxiety	include	ICD10	F41.1 Generalised anxiety disorder
Anxiety	include	ICD10	F41.2 Mixed anxiety and depressive disorder
Anxiety	include	ICD10	F41.3 Other mixed anxiety disorders
Anxiety	include	ICD10	F41.8 Other specified anxiety disorders
Anxiety	include	ICD10	F41.9 Anxiety disorder, unspecified
Anxiety	include	Non-cancer illness code, self-reported	mania/bipolar disorder/manic depression
anycancer	include	Cancer record origin	Hospital Episode Statistics from England
anycancer	include	Cancer record origin	National Cancer Intelligence Network
anycancer	include	Cancer record origin	Originating from England/Wales
anycancer	include	Cancer record origin	Originating from Scotland
anycancer	include	Cancer record origin	Patient Episode Database for Wales
anycancer	include	Cancer record origin	Scottish Morbidity Records
aortic_aneurysm	include	ICD10	I71.0 Dissection of aorta [any part]
aortic_aneurysm	include	ICD10	I71.1 Thoracic aortic aneurysm, ruptured
aortic_aneurysm	include	ICD10	I71.2 Thoracic aortic aneurysm, without mention of rupture
aortic_aneurysm	include	ICD10	I71.3 Abdominal aortic aneurysm, ruptured
aortic_aneurysm	include	ICD10	I71.4 Abdominal aortic aneurysm, without mention of rupture
aortic_aneurysm	include	ICD10	I71.5 Thoracoabdominal aortic aneurysm, ruptured
aortic_aneurysm	include	ICD10	I71.6 Thoracoabdominal aortic aneurysm, without mention of rupture
aortic_aneurysm	include	ICD10	I71.8 Aortic aneurysm of unspecified site, ruptured
aortic_aneurysm	include	OPCS4	K33.1 Aortic root replacement using pulmonary valve autograft with right ventricle to pulmonary artery valved conduit
aortic_aneurysm	include	OPCS4	K33.3 Aortic root replacement using homograft
aortic_aneurysm	include	OPCS4	K33.4 Aortic root replacement using mechanical prosthesis
aortic_aneurysm	include	OPCS4	K33.5 Aortic root replacement NEC
aortic_aneurysm	include	OPCS4	L18.1 Emergency replacement of aneurysmal segment of ascending aorta by anastomosis of aorta to aorta
aortic_aneurysm	include	OPCS4	L18.2 Emergency replacement of aneurysmal segment of thoracic aorta by anastomosis of aorta to aorta NEC
aortic_aneurysm	include	OPCS4	L18.3 Emergency replacement of aneurysmal segment of suprarenal abdominal aorta by anastomosis of aorta to aorta
aortic_aneurysm	include	OPCS4	L18.4 Emergency replacement of aneurysmal segment of infrarenal abdominal aorta by anastomosis of aorta to aorta
aortic_aneurysm	include	OPCS4	L18.5 Emergency replacement of aneurysmal segment of abdominal aorta by anastomosis of aorta to aorta NEC
aortic_aneurysm	include	OPCS4	L18.6 Emergency replacement of aneurysmal bifurcation of aorta by anastomosis of aorta to iliac artery
aortic_aneurysm	include	OPCS4	L18.8 Other specified emergency replacement of aneurysmal segment of aorta
aortic_aneurysm	include	OPCS4	L18.9 Unspecified emergency replacement of aneurysmal segment of aorta
aortic_aneurysm	include	OPCS4	L19.1 Replacement of aneurysmal segment of ascending aorta by anastomosis of aorta to aorta NEC
aortic_aneurysm	include	OPCS4	L19.2 Replacement of aneurysmal segment of thoracic aorta by anastomosis of aorta to aorta NEC
aortic_aneurysm	include	OPCS4	L19.3 Replacement of aneurysmal segment of suprarenal abdominal aorta by anastomosis of aorta to aorta NEC
aortic_aneurysm	include	OPCS4	L19.4 Replacement of aneurysmal segment of infrarenal abdominal aorta by anastomosis of aorta to aorta NEC
aortic_aneurysm	include	OPCS4	L19.5 Replacement of aneurysmal segment of abdominal aorta by anastomosis of aorta to aorta NEC
aortic_aneurysm	include	OPCS4	L19.6 Replacement of aneurysmal bifurcation of aorta by anastomosis of aorta to iliac artery NEC
aortic_aneurysm	include	OPCS4	L19.8 Other specified other replacement of aneurysmal segment of aorta
aortic_aneurysm	include	OPCS4	L19.9 Unspecified other replacement of aneurysmal segment of aorta
aortic_aneurysm	include	OPCS4	L20.1 Emergency bypass of segment of ascending aorta by anastomosis of aorta to aorta NEC
aortic_aneurysm	include	OPCS4	L21.1 Bypass of segment of ascending aorta by anastomosis of aorta to aorta NEC
aortic_aneurysm	include	OPCS4	L25.4 Operations on aneurysm of aorta NEC
aortic_aneurysm	include	OPCS4	L27.1 Endovascular insertion of stent graft for infrarenal abdominal aortic aneurysm
aortic_aneurysm	include	OPCS4	L27.2 Endovascular insertion of stent graft for suprarenal aortic aneurysm
aortic_aneurysm	include	OPCS4	L27.3 Endovascular insertion of stent graft for thoracic aortic aneurysm
aortic_aneurysm	include	OPCS4	L27.5 Endovascular insertion of stent graft for aortic aneurysm of bifurcation NEC
aortic_aneurysm	include	OPCS4	L27.6 Endovascular insertion of stent graft for aorto-uniiliac aneurysm
aortic_aneurysm	include	OPCS4	L27.8 Other specified transluminal insertion of stent graft for aneurysmal segment of aorta
aortic_aneurysm	include	OPCS4	L27.9 Unspecified transluminal insertion of stent graft for aneurysmal segment of aorta
aortic_aneurysm	include	OPCS4	L28.1 Endovascular insertion of stent for infrarenal abdominal aortic aneurysm
aortic_aneurysm	include	OPCS4	L28.2 Endovascular insertion of stent for suprarenal aortic aneurysm
aortic_aneurysm	include	OPCS4	L28.3 Endovascular insertion of stent for thoracic aortic aneurysm
aortic_aneurysm	include	OPCS4	L28.5 Endovascular insertion of stent for aortic aneurysm of bifurcation NEC
aortic_aneurysm	include	OPCS4	L28.6 Endovascular insertion of stent for aorto-uniiliac aneurysm
aortic_aneurysm	include	OPCS4	L28.8 Other specified transluminal operations on aneurysmal segment of aorta
aortic_aneurysm	include	OPCS4	L28.9 Unspecified transluminal operations on aneurysmal segment of aorta
aortic_aneurysm_dissection_or_rupture	include	ICD10	I71.0 Dissection of aorta [any part]
aortic_aneurysm_dissection_or_rupture	include	ICD10	I71.1 Thoracic aortic aneurysm, ruptured
aortic_aneurysm_dissection_or_rupture	include	ICD10	I71.2 Thoracic aortic aneurysm, without mention of rupture
aortic_aneurysm_dissection_or_rupture	include	ICD10	I71.3 Abdominal aortic aneurysm, ruptured
aortic_aneurysm_dissection_or_rupture	include	ICD10	I71.4 Abdominal aortic aneurysm, without mention of rupture
aortic_aneurysm_dissection_or_rupture	include	ICD10	I71.5 Thoracoabdominal aortic aneurysm, ruptured
aortic_aneurysm_dissection_or_rupture	include	ICD10	I71.6 Thoracoabdominal aortic aneurysm, without mention of rupture
aortic_aneurysm_dissection_or_rupture	include	ICD10	I71.8 Aortic aneurysm of unspecified site, ruptured
aortic_aneurysm_dissection_or_rupture	include	OPCS4	K33.1 Aortic root replacement using pulmonary valve autograft with right ventricle to pulmonary artery valved conduit
aortic_aneurysm_dissection_or_rupture	include	OPCS4	K33.3 Aortic root replacement using homograft
aortic_aneurysm_dissection_or_rupture	include	OPCS4	K33.4 Aortic root replacement using mechanical prosthesis
aortic_aneurysm_dissection_or_rupture	include	OPCS4	K33.5 Aortic root replacement NEC
aortic_aneurysm_dissection_or_rupture	include	OPCS4	L18.1 Emergency replacement of aneurysmal segment of ascending aorta by anastomosis of aorta to aorta
aortic_aneurysm_dissection_or_rupture	include	OPCS4	L18.2 Emergency replacement of aneurysmal segment of thoracic aorta by anastomosis of aorta to aorta NEC
aortic_aneurysm_dissection_or_rupture	include	OPCS4	L18.3 Emergency replacement of aneurysmal segment of suprarenal abdominal aorta by anastomosis of aorta to aorta
aortic_aneurysm_dissection_or_rupture	include	OPCS4	L18.4 Emergency replacement of aneurysmal segment of infrarenal abdominal aorta by anastomosis of aorta to aorta
aortic_aneurysm_dissection_or_rupture	include	OPCS4	L18.5 Emergency replacement of aneurysmal segment of abdominal aorta by anastomosis of aorta to aorta NEC
aortic_aneurysm_dissection_or_rupture	include	OPCS4	L18.6 Emergency replacement of aneurysmal bifurcation of aorta by anastomosis of aorta to iliac artery
aortic_aneurysm_dissection_or_rupture	include	OPCS4	L18.8 Other specified emergency replacement of aneurysmal segment of aorta
aortic_aneurysm_dissection_or_rupture	include	OPCS4	L18.9 Unspecified emergency replacement of aneurysmal segment of aorta
aortic_aneurysm_dissection_or_rupture	include	OPCS4	L19.1 Replacement of aneurysmal segment of ascending aorta by anastomosis of aorta to aorta NEC
aortic_aneurysm_dissection_or_rupture	include	OPCS4	L19.2 Replacement of aneurysmal segment of thoracic aorta by anastomosis of aorta to aorta NEC
aortic_aneurysm_dissection_or_rupture	include	OPCS4	L19.3 Replacement of aneurysmal segment of suprarenal abdominal aorta by anastomosis of aorta to aorta NEC
aortic_aneurysm_dissection_or_rupture	include	OPCS4	L19.4 Replacement of aneurysmal segment of infrarenal abdominal aorta by anastomosis of aorta to aorta NEC
aortic_aneurysm_dissection_or_rupture	include	OPCS4	L19.5 Replacement of aneurysmal segment of abdominal aorta by anastomosis of aorta to aorta NEC
aortic_aneurysm_dissection_or_rupture	include	OPCS4	L19.6 Replacement of aneurysmal bifurcation of aorta by anastomosis of aorta to iliac artery NEC
aortic_aneurysm_dissection_or_rupture	include	OPCS4	L19.8 Other specified other replacement of aneurysmal segment of aorta
aortic_aneurysm_dissection_or_rupture	include	OPCS4	L19.9 Unspecified other replacement of aneurysmal segment of aorta
aortic_aneurysm_dissection_or_rupture	include	OPCS4	L20.1 Emergency bypass of segment of ascending aorta by anastomosis of aorta to aorta NEC
aortic_aneurysm_dissection_or_rupture	include	OPCS4	L21.1 Bypass of segment of ascending aorta by anastomosis of aorta to aorta NEC
aortic_aneurysm_dissection_or_rupture	include	OPCS4	L25.4 Operations on aneurysm of aorta NEC
aortic_aneurysm_dissection_or_rupture	include	OPCS4	L27.1 Endovascular insertion of stent graft for infrarenal abdominal aortic aneurysm
aortic_aneurysm_dissection_or_rupture	include	OPCS4	L27.2 Endovascular insertion of stent graft for suprarenal aortic aneurysm
aortic_aneurysm_dissection_or_rupture	include	OPCS4	L27.3 Endovascular insertion of stent graft for thoracic aortic aneurysm
aortic_aneurysm_dissection_or_rupture	include	OPCS4	L27.5 Endovascular insertion of stent graft for aortic aneurysm of bifurcation NEC
aortic_aneurysm_dissection_or_rupture	include	OPCS4	L27.6 Endovascular insertion of stent graft for aorto-uniiliac aneurysm
aortic_aneurysm_dissection_or_rupture	include	OPCS4	L27.8 Other specified transluminal insertion of stent graft for aneurysmal segment of aorta
aortic_aneurysm_dissection_or_rupture	include	OPCS4	L27.9 Unspecified transluminal insertion of stent graft for aneurysmal segment of aorta
aortic_aneurysm_dissection_or_rupture	include	OPCS4	L28.1 Endovascular insertion of stent for infrarenal abdominal aortic aneurysm
aortic_aneurysm_dissection_or_rupture	include	OPCS4	L28.2 Endovascular insertion of stent for suprarenal aortic aneurysm
aortic_aneurysm_dissection_or_rupture	include	OPCS4	L28.3 Endovascular insertion of stent for thoracic aortic aneurysm
aortic_aneurysm_dissection_or_rupture	include	OPCS4	L28.5 Endovascular insertion of stent for aortic aneurysm of bifurcation NEC
aortic_aneurysm_dissection_or_rupture	include	OPCS4	L28.6 Endovascular insertion of stent for aorto-uniiliac aneurysm
aortic_aneurysm_dissection_or_rupture	include	OPCS4	L28.8 Other specified transluminal operations on aneurysmal segment of aorta
aortic_aneurysm_dissection_or_rupture	include	OPCS4	L28.9 Unspecified transluminal operations on aneurysmal segment of aorta
aortic_aneurysm_dissection_or_rupture_nonthoracic	include	ICD10	I71.3 Abdominal aortic aneurysm, ruptured
aortic_aneurysm_dissection_or_rupture_nonthoracic	include	ICD10	I71.4 Abdominal aortic aneurysm, without mention of rupture
aortic_aneurysm_dissection_or_rupture_nonthoracic	include	OPCS4	L18.3 Emergency replacement of aneurysmal segment of suprarenal abdominal aorta by anastomosis of aorta to aorta
aortic_aneurysm_dissection_or_rupture_nonthoracic	include	OPCS4	L18.4 Emergency replacement of aneurysmal segment of infrarenal abdominal aorta by anastomosis of aorta to aorta
aortic_aneurysm_dissection_or_rupture_nonthoracic	include	OPCS4	L18.5 Emergency replacement of aneurysmal segment of abdominal aorta by anastomosis of aorta to aorta NEC
aortic_aneurysm_dissection_or_rupture_nonthoracic	include	OPCS4	L18.6 Emergency replacement of aneurysmal bifurcation of aorta by anastomosis of aorta to iliac artery
aortic_aneurysm_dissection_or_rupture_nonthoracic	include	OPCS4	L19.3 Replacement of aneurysmal segment of suprarenal abdominal aorta by anastomosis of aorta to aorta NEC
aortic_aneurysm_dissection_or_rupture_nonthoracic	include	OPCS4	L19.4 Replacement of aneurysmal segment of infrarenal abdominal aorta by anastomosis of aorta to aorta NEC
aortic_aneurysm_dissection_or_rupture_nonthoracic	include	OPCS4	L19.5 Replacement of aneurysmal segment of abdominal aorta by anastomosis of aorta to aorta NEC
aortic_aneurysm_dissection_or_rupture_nonthoracic	include	OPCS4	L19.6 Replacement of aneurysmal bifurcation of aorta by anastomosis of aorta to iliac artery NEC
aortic_aneurysm_dissection_or_rupture_nonthoracic	include	OPCS4	L27.1 Endovascular insertion of stent graft for infrarenal abdominal aortic aneurysm
aortic_aneurysm_dissection_or_rupture_nonthoracic	include	OPCS4	L27.2 Endovascular insertion of stent graft for suprarenal aortic aneurysm
aortic_aneurysm_dissection_or_rupture_nonthoracic	include	OPCS4	L27.5 Endovascular insertion of stent graft for aortic aneurysm of bifurcation NEC
aortic_aneurysm_dissection_or_rupture_nonthoracic	include	OPCS4	L27.6 Endovascular insertion of stent graft for aorto-uniiliac aneurysm
aortic_aneurysm_dissection_or_rupture_nonthoracic	include	OPCS4	L28.1 Endovascular insertion of stent for infrarenal abdominal aortic aneurysm
aortic_aneurysm_dissection_or_rupture_nonthoracic	include	OPCS4	L28.2 Endovascular insertion of stent for suprarenal aortic aneurysm
aortic_aneurysm_dissection_or_rupture_nonthoracic	include	OPCS4	L28.5 Endovascular insertion of stent for aortic aneurysm of bifurcation NEC
aortic_aneurysm_dissection_or_rupture_nonthoracic	include	OPCS4	L28.6 Endovascular insertion of stent for aorto-uniiliac aneurysm
aortic_aneurysm_dissection_or_rupture_thoracic	include	ICD10	I71.1 Thoracic aortic aneurysm, ruptured
aortic_aneurysm_dissection_or_rupture_thoracic	include	ICD10	I71.2 Thoracic aortic aneurysm, without mention of rupture
aortic_aneurysm_dissection_or_rupture_thoracic	include	OPCS4	K33.1 Aortic root replacement using pulmonary valve autograft with right ventricle to pulmonary artery valved conduit
aortic_aneurysm_dissection_or_rupture_thoracic	include	OPCS4	K33.3 Aortic root replacement using homograft
aortic_aneurysm_dissection_or_rupture_thoracic	include	OPCS4	K33.4 Aortic root replacement using mechanical prosthesis
aortic_aneurysm_dissection_or_rupture_thoracic	include	OPCS4	K33.5 Aortic root replacement NEC
aortic_aneurysm_dissection_or_rupture_thoracic	include	OPCS4	L18.1 Emergency replacement of aneurysmal segment of ascending aorta by anastomosis of aorta to aorta
aortic_aneurysm_dissection_or_rupture_thoracic	include	OPCS4	L18.2 Emergency replacement of aneurysmal segment of thoracic aorta by anastomosis of aorta to aorta NEC
aortic_aneurysm_dissection_or_rupture_thoracic	include	OPCS4	L19.1 Replacement of aneurysmal segment of ascending aorta by anastomosis of aorta to aorta NEC
aortic_aneurysm_dissection_or_rupture_thoracic	include	OPCS4	L19.2 Replacement of aneurysmal segment of thoracic aorta by anastomosis of aorta to aorta NEC
aortic_aneurysm_dissection_or_rupture_thoracic	include	OPCS4	L20.1 Emergency bypass of segment of ascending aorta by anastomosis of aorta to aorta NEC
aortic_aneurysm_dissection_or_rupture_thoracic	include	OPCS4	L21.1 Bypass of segment of ascending aorta by anastomosis of aorta to aorta NEC
aortic_aneurysm_dissection_or_rupture_thoracic	include	OPCS4	L27.3 Endovascular insertion of stent graft for thoracic aortic aneurysm
aortic_aneurysm_dissection_or_rupture_thoracic	include	OPCS4	L28.3 Endovascular insertion of stent for thoracic aortic aneurysm
aortic_aneurysm_nonthoracic	include	ICD10	I71.3 Abdominal aortic aneurysm, ruptured
aortic_aneurysm_nonthoracic	include	ICD10	I71.4 Abdominal aortic aneurysm, without mention of rupture
aortic_aneurysm_nonthoracic	include	OPCS4	L18.3 Emergency replacement of aneurysmal segment of suprarenal abdominal aorta by anastomosis of aorta to aorta
aortic_aneurysm_nonthoracic	include	OPCS4	L18.4 Emergency replacement of aneurysmal segment of infrarenal abdominal aorta by anastomosis of aorta to aorta
aortic_aneurysm_nonthoracic	include	OPCS4	L18.5 Emergency replacement of aneurysmal segment of abdominal aorta by anastomosis of aorta to aorta NEC
aortic_aneurysm_nonthoracic	include	OPCS4	L18.6 Emergency replacement of aneurysmal bifurcation of aorta by anastomosis of aorta to iliac artery
aortic_aneurysm_nonthoracic	include	OPCS4	L19.3 Replacement of aneurysmal segment of suprarenal abdominal aorta by anastomosis of aorta to aorta NEC
aortic_aneurysm_nonthoracic	include	OPCS4	L19.4 Replacement of aneurysmal segment of infrarenal abdominal aorta by anastomosis of aorta to aorta NEC
aortic_aneurysm_nonthoracic	include	OPCS4	L19.5 Replacement of aneurysmal segment of abdominal aorta by anastomosis of aorta to aorta NEC
aortic_aneurysm_nonthoracic	include	OPCS4	L19.6 Replacement of aneurysmal bifurcation of aorta by anastomosis of aorta to iliac artery NEC
aortic_aneurysm_nonthoracic	include	OPCS4	L27.1 Endovascular insertion of stent graft for infrarenal abdominal aortic aneurysm
aortic_aneurysm_nonthoracic	include	OPCS4	L27.2 Endovascular insertion of stent graft for suprarenal aortic aneurysm
aortic_aneurysm_nonthoracic	include	OPCS4	L27.5 Endovascular insertion of stent graft for aortic aneurysm of bifurcation NEC
aortic_aneurysm_nonthoracic	include	OPCS4	L27.6 Endovascular insertion of stent graft for aorto-uniiliac aneurysm
aortic_aneurysm_nonthoracic	include	OPCS4	L28.1 Endovascular insertion of stent for infrarenal abdominal aortic aneurysm
aortic_aneurysm_nonthoracic	include	OPCS4	L28.2 Endovascular insertion of stent for suprarenal aortic aneurysm
aortic_aneurysm_nonthoracic	include	OPCS4	L28.5 Endovascular insertion of stent for aortic aneurysm of bifurcation NEC
aortic_aneurysm_nonthoracic	include	OPCS4	L28.6 Endovascular insertion of stent for aorto-uniiliac aneurysm
aortic_aneurysm_thoracic_v2	include	ICD10	I71.1 Thoracic aortic aneurysm, ruptured
aortic_aneurysm_thoracic_v2	include	ICD10	I71.2 Thoracic aortic aneurysm, without mention of rupture
aortic_aneurysm_thoracic_v2	include	OPCS4	L18.1 Emergency replacement of aneurysmal segment of ascending aorta by anastomosis of aorta to aorta
aortic_aneurysm_thoracic_v2	include	OPCS4	L18.2 Emergency replacement of aneurysmal segment of thoracic aorta by anastomosis of aorta to aorta NEC
aortic_aneurysm_thoracic_v2	include	OPCS4	L19.1 Replacement of aneurysmal segment of ascending aorta by anastomosis of aorta to aorta NEC
aortic_aneurysm_thoracic_v2	include	OPCS4	L19.2 Replacement of aneurysmal segment of thoracic aorta by anastomosis of aorta to aorta NEC
aortic_aneurysm_thoracic_v2	include	OPCS4	L27.3 Endovascular insertion of stent graft for thoracic aortic aneurysm
aortic_aneurysm_thoracic_v2	include	OPCS4	L28.3 Endovascular insertion of stent for thoracic aortic aneurysm
aortic_dissection_or_rupture	include	ICD10	I71.0 Dissection of aorta [any part]
aortic_dissection_or_rupture	include	ICD10	I71.1 Thoracic aortic aneurysm, ruptured
aortic_dissection_or_rupture	include	ICD10	I71.3 Abdominal aortic aneurysm, ruptured
aortic_dissection_or_rupture	include	ICD10	I71.5 Thoracoabdominal aortic aneurysm, ruptured
aortic_dissection_or_rupture	include	ICD10	I71.8 Aortic aneurysm of unspecified site, ruptured
aortic_dissection_or_rupture_nonthoracic	include	ICD10	I71.3 Abdominal aortic aneurysm, ruptured
aortic_dissection_or_rupture_thoracic	include	ICD10	I71.1 Thoracic aortic aneurysm, ruptured
aortic_procedures	include	OPCS4	K33.1 Aortic root replacement using pulmonary valve autograft with right ventricle to pulmonary artery valved conduit
aortic_procedures	include	OPCS4	K33.3 Aortic root replacement using homograft
aortic_procedures	include	OPCS4	K33.4 Aortic root replacement using mechanical prosthesis
aortic_procedures	include	OPCS4	K33.5 Aortic root replacement NEC
aortic_procedures	include	OPCS4	L18.1 Emergency replacement of aneurysmal segment of ascending aorta by anastomosis of aorta to aorta
aortic_procedures	include	OPCS4	L18.2 Emergency replacement of aneurysmal segment of thoracic aorta by anastomosis of aorta to aorta NEC
aortic_procedures	include	OPCS4	L18.3 Emergency replacement of aneurysmal segment of suprarenal abdominal aorta by anastomosis of aorta to aorta
aortic_procedures	include	OPCS4	L18.4 Emergency replacement of aneurysmal segment of infrarenal abdominal aorta by anastomosis of aorta to aorta
aortic_procedures	include	OPCS4	L18.5 Emergency replacement of aneurysmal segment of abdominal aorta by anastomosis of aorta to aorta NEC
aortic_procedures	include	OPCS4	L18.6 Emergency replacement of aneurysmal bifurcation of aorta by anastomosis of aorta to iliac artery
aortic_procedures	include	OPCS4	L18.8 Other specified emergency replacement of aneurysmal segment of aorta
aortic_procedures	include	OPCS4	L18.9 Unspecified emergency replacement of aneurysmal segment of aorta
aortic_procedures	include	OPCS4	L19.1 Replacement of aneurysmal segment of ascending aorta by anastomosis of aorta to aorta NEC
aortic_procedures	include	OPCS4	L19.2 Replacement of aneurysmal segment of thoracic aorta by anastomosis of aorta to aorta NEC
aortic_procedures	include	OPCS4	L19.3 Replacement of aneurysmal segment of suprarenal abdominal aorta by anastomosis of aorta to aorta NEC
aortic_procedures	include	OPCS4	L19.4 Replacement of aneurysmal segment of infrarenal abdominal aorta by anastomosis of aorta to aorta NEC
aortic_procedures	include	OPCS4	L19.5 Replacement of aneurysmal segment of abdominal aorta by anastomosis of aorta to aorta NEC
aortic_procedures	include	OPCS4	L19.6 Replacement of aneurysmal bifurcation of aorta by anastomosis of aorta to iliac artery NEC
aortic_procedures	include	OPCS4	L19.8 Other specified other replacement of aneurysmal segment of aorta
aortic_procedures	include	OPCS4	L19.9 Unspecified other replacement of aneurysmal segment of aorta
aortic_procedures	include	OPCS4	L20.1 Emergency bypass of segment of ascending aorta by anastomosis of aorta to aorta NEC
aortic_procedures	include	OPCS4	L21.1 Bypass of segment of ascending aorta by anastomosis of aorta to aorta NEC
aortic_procedures	include	OPCS4	L25.4 Operations on aneurysm of aorta NEC
aortic_procedures	include	OPCS4	L27.1 Endovascular insertion of stent graft for infrarenal abdominal aortic aneurysm
aortic_procedures	include	OPCS4	L27.2 Endovascular insertion of stent graft for suprarenal aortic aneurysm
aortic_procedures	include	OPCS4	L27.3 Endovascular insertion of stent graft for thoracic aortic aneurysm
aortic_procedures	include	OPCS4	L27.5 Endovascular insertion of stent graft for aortic aneurysm of bifurcation NEC
aortic_procedures	include	OPCS4	L27.6 Endovascular insertion of stent graft for aorto-uniiliac aneurysm
aortic_procedures	include	OPCS4	L27.8 Other specified transluminal insertion of stent graft for aneurysmal segment of aorta
aortic_procedures	include	OPCS4	L27.9 Unspecified transluminal insertion of stent graft for aneurysmal segment of aorta
aortic_procedures	include	OPCS4	L28.1 Endovascular insertion of stent for infrarenal abdominal aortic aneurysm
aortic_procedures	include	OPCS4	L28.2 Endovascular insertion of stent for suprarenal aortic aneurysm
aortic_procedures	include	OPCS4	L28.3 Endovascular insertion of stent for thoracic aortic aneurysm
aortic_procedures	include	OPCS4	L28.5 Endovascular insertion of stent for aortic aneurysm of bifurcation NEC
aortic_procedures	include	OPCS4	L28.6 Endovascular insertion of stent for aorto-uniiliac aneurysm
aortic_procedures	include	OPCS4	L28.8 Other specified transluminal operations on aneurysmal segment of aorta
aortic_procedures	include	OPCS4	L28.9 Unspecified transluminal operations on aneurysmal segment of aorta
aortic_procedures_nonthoracic	include	OPCS4	L18.3 Emergency replacement of aneurysmal segment of suprarenal abdominal aorta by anastomosis of aorta to aorta
aortic_procedures_nonthoracic	include	OPCS4	L18.4 Emergency replacement of aneurysmal segment of infrarenal abdominal aorta by anastomosis of aorta to aorta
aortic_procedures_nonthoracic	include	OPCS4	L18.5 Emergency replacement of aneurysmal segment of abdominal aorta by anastomosis of aorta to aorta NEC
aortic_procedures_nonthoracic	include	OPCS4	L18.6 Emergency replacement of aneurysmal bifurcation of aorta by anastomosis of aorta to iliac artery
aortic_procedures_nonthoracic	include	OPCS4	L19.3 Replacement of aneurysmal segment of suprarenal abdominal aorta by anastomosis of aorta to aorta NEC
aortic_procedures_nonthoracic	include	OPCS4	L19.4 Replacement of aneurysmal segment of infrarenal abdominal aorta by anastomosis of aorta to aorta NEC
aortic_procedures_nonthoracic	include	OPCS4	L19.5 Replacement of aneurysmal segment of abdominal aorta by anastomosis of aorta to aorta NEC
aortic_procedures_nonthoracic	include	OPCS4	L19.6 Replacement of aneurysmal bifurcation of aorta by anastomosis of aorta to iliac artery NEC
aortic_procedures_nonthoracic	include	OPCS4	L27.1 Endovascular insertion of stent graft for infrarenal abdominal aortic aneurysm
aortic_procedures_nonthoracic	include	OPCS4	L27.2 Endovascular insertion of stent graft for suprarenal aortic aneurysm
aortic_procedures_nonthoracic	include	OPCS4	L27.5 Endovascular insertion of stent graft for aortic aneurysm of bifurcation NEC
aortic_procedures_nonthoracic	include	OPCS4	L27.6 Endovascular insertion of stent graft for aorto-uniiliac aneurysm
aortic_procedures_nonthoracic	include	OPCS4	L28.1 Endovascular insertion of stent for infrarenal abdominal aortic aneurysm
aortic_procedures_nonthoracic	include	OPCS4	L28.2 Endovascular insertion of stent for suprarenal aortic aneurysm
aortic_procedures_nonthoracic	include	OPCS4	L28.5 Endovascular insertion of stent for aortic aneurysm of bifurcation NEC
aortic_procedures_nonthoracic	include	OPCS4	L28.6 Endovascular insertion of stent for aorto-uniiliac aneurysm
aortic_procedures_thoracic	include	OPCS4	K33.1 Aortic root replacement using pulmonary valve autograft with right ventricle to pulmonary artery valved conduit
aortic_procedures_thoracic	include	OPCS4	K33.2 Aortic root replacement using pulmonary valve autograft with right ventricle to pulmonary artery valved conduit and aortoventriculoplasty
aortic_procedures_thoracic	include	OPCS4	K33.3 Aortic root replacement using homograft
aortic_procedures_thoracic	include	OPCS4	K33.4 Aortic root replacement using mechanical prosthesis
aortic_procedures_thoracic	include	OPCS4	K33.5 Aortic root replacement NEC
aortic_procedures_thoracic	include	OPCS4	K33.6 Aortoventriculoplasty with pulmonary valve autograft
aortic_procedures_thoracic	include	OPCS4	K33.8 Other specified operations on aortic root
aortic_procedures_thoracic	include	OPCS4	L18.1 Emergency replacement of aneurysmal segment of ascending aorta by anastomosis of aorta to aorta
aortic_procedures_thoracic	include	OPCS4	L18.2 Emergency replacement of aneurysmal segment of thoracic aorta by anastomosis of aorta to aorta NEC
aortic_procedures_thoracic	include	OPCS4	L19.1 Replacement of aneurysmal segment of ascending aorta by anastomosis of aorta to aorta NEC
aortic_procedures_thoracic	include	OPCS4	L19.2 Replacement of aneurysmal segment of thoracic aorta by anastomosis of aorta to aorta NEC
aortic_procedures_thoracic	include	OPCS4	L20.1 Emergency bypass of segment of ascending aorta by anastomosis of aorta to aorta NEC
aortic_procedures_thoracic	include	OPCS4	L20.2 Emergency bypass of segment of thoracic aorta by anastomosis of aorta to aorta NEC
aortic_procedures_thoracic	include	OPCS4	L21.1 Bypass of segment of ascending aorta by anastomosis of aorta to aorta NEC
aortic_procedures_thoracic	include	OPCS4	L21.2 Bypass of segment of thoracic aorta by anastomosis of aorta to aorta NEC
aortic_procedures_thoracic	include	OPCS4	L27.3 Endovascular insertion of stent graft for thoracic aortic aneurysm
aortic_procedures_thoracic	include	OPCS4	L28.3 Endovascular insertion of stent for thoracic aortic aneurysm
aortic_procedures_thoracic_nonroot	include	OPCS4	L18.1 Emergency replacement of aneurysmal segment of ascending aorta by anastomosis of aorta to aorta
aortic_procedures_thoracic_nonroot	include	OPCS4	L18.2 Emergency replacement of aneurysmal segment of thoracic aorta by anastomosis of aorta to aorta NEC
aortic_procedures_thoracic_nonroot	include	OPCS4	L19.1 Replacement of aneurysmal segment of ascending aorta by anastomosis of aorta to aorta NEC
aortic_procedures_thoracic_nonroot	include	OPCS4	L19.2 Replacement of aneurysmal segment of thoracic aorta by anastomosis of aorta to aorta NEC
aortic_procedures_thoracic_nonroot	include	OPCS4	L20.1 Emergency bypass of segment of ascending aorta by anastomosis of aorta to aorta NEC
aortic_procedures_thoracic_nonroot	include	OPCS4	L20.2 Emergency bypass of segment of thoracic aorta by anastomosis of aorta to aorta NEC
aortic_procedures_thoracic_nonroot	include	OPCS4	L21.1 Bypass of segment of ascending aorta by anastomosis of aorta to aorta NEC
aortic_procedures_thoracic_nonroot	include	OPCS4	L21.2 Bypass of segment of thoracic aorta by anastomosis of aorta to aorta NEC
aortic_procedures_thoracic_nonroot	include	OPCS4	L27.3 Endovascular insertion of stent graft for thoracic aortic aneurysm
aortic_procedures_thoracic_nonroot	include	OPCS4	L28.3 Endovascular insertion of stent for thoracic aortic aneurysm
aortic_procedures_thoracic_root	include	OPCS4	K33.1 Aortic root replacement using pulmonary valve autograft with right ventricle to pulmonary artery valved conduit
aortic_procedures_thoracic_root	include	OPCS4	K33.2 Aortic root replacement using pulmonary valve autograft with right ventricle to pulmonary artery valved conduit and aortoventriculoplasty
aortic_procedures_thoracic_root	include	OPCS4	K33.3 Aortic root replacement using homograft
aortic_procedures_thoracic_root	include	OPCS4	K33.4 Aortic root replacement using mechanical prosthesis
aortic_procedures_thoracic_root	include	OPCS4	K33.5 Aortic root replacement NEC
aortic_procedures_thoracic_root	include	OPCS4	K33.6 Aortoventriculoplasty with pulmonary valve autograft
aortic_procedures_thoracic_root	include	OPCS4	K33.8 Other specified operations on aortic root
Aortic_regurgitation	include	ICD9	3951 Rheumatic aortic insufficiency
Aortic_regurgitation	include	ICD10	I06.1 Rheumatic aortic insufficiency
Aortic_regurgitation	include	ICD10	I06.2 Rheumatic aortic stenosis with insufficiency
Aortic_regurgitation	include	ICD10	I35.1 Aortic (valve) insufficiency
Aortic_regurgitation	include	ICD10	I35.2 Aortic (valve) stenosis with insufficiency
Aortic_regurgitation	include	Non-cancer illness code, self-reported	aortic regurgitation / incompetence
Aortic_stenosis	include	ICD10	I06.0 Rheumatic aortic stenosis
Aortic_stenosis	include	ICD10	I06.2 Rheumatic aortic stenosis with insufficiency
Aortic_stenosis	include	ICD10	I35.0 Aortic (valve) stenosis
Aortic_stenosis	include	ICD10	I35.2 Aortic (valve) stenosis with insufficiency
Aortic_stenosis	include	Non-cancer illness code, self-reported	aortic stenosis
aortic_stenosis_nosurgery	exclude	OPCS4	K26.1 Allograft replacement of aortic valve
aortic_stenosis_nosurgery	exclude	OPCS4	K26.2 Xenograft replacement of aortic valve
aortic_stenosis_nosurgery	exclude	OPCS4	K26.3 Prosthetic replacement of aortic valve
aortic_stenosis_nosurgery	exclude	OPCS4	K26.4 Replacement of aortic valve NEC
aortic_stenosis_nosurgery	exclude	OPCS4	K26.5 Aortic valve repair NEC
aortic_stenosis_nosurgery	exclude	OPCS4	K26.8 Other specified plastic repair of aortic valve
aortic_stenosis_nosurgery	exclude	OPCS4	K26.9 Unspecified plastic repair of aortic valve
aortic_stenosis_nosurgery	include	ICD10	I06.0 Rheumatic aortic stenosis
aortic_stenosis_nosurgery	include	ICD10	I06.2 Rheumatic aortic stenosis with insufficiency
aortic_stenosis_nosurgery	include	ICD10	I35.0 Aortic (valve) stenosis
aortic_stenosis_nosurgery	include	ICD10	I35.2 Aortic (valve) stenosis with insufficiency
Aortic_valve_disease	include	ICD9	3951 Rheumatic aortic insufficiency
Aortic_valve_disease	include	ICD9	3959 Other and unspecified diseases of aortic valve
Aortic_valve_disease	include	ICD9	4241 Aortic valve disorders
Aortic_valve_disease	include	ICD10	I06 Rheumatic aortic valve diseases
Aortic_valve_disease	include	ICD10	I06.0 Rheumatic aortic stenosis
Aortic_valve_disease	include	ICD10	I06.1 Rheumatic aortic insufficiency
Aortic_valve_disease	include	ICD10	I06.2 Rheumatic aortic stenosis with insufficiency
Aortic_valve_disease	include	ICD10	I06.8 Other rheumatic aortic valve diseases
Aortic_valve_disease	include	ICD10	I06.9 Rheumatic aortic valve disease, unspecified
Aortic_valve_disease	include	ICD10	I08.0 Disorders of both mitral and aortic valves
Aortic_valve_disease	include	ICD10	I08.2 Disorders of both aortic and tricuspid valves
Aortic_valve_disease	include	ICD10	I08.3 Combined disorders of mitral, aortic and tricuspid valves
Aortic_valve_disease	include	ICD10	I35 Nonrheumatic aortic valve disorders
Aortic_valve_disease	include	ICD10	I35.0 Aortic (valve) stenosis
Aortic_valve_disease	include	ICD10	I35.1 Aortic (valve) insufficiency
Aortic_valve_disease	include	ICD10	I35.2 Aortic (valve) stenosis with insufficiency
Aortic_valve_disease	include	ICD10	I35.8 Other aortic valve disorders
Aortic_valve_disease	include	ICD10	I35.9 Aortic valve disorder, unspecified
Aortic_valve_disease	include	ICD10	I39.1 Aortic valve disorders in diseases classified elsewhere
Aortic_valve_disease	include	Non-cancer illness code, self-reported	aortic regurgitation / incompetence
Aortic_valve_disease	include	Non-cancer illness code, self-reported	aortic stenosis
Aortic_valve_disease	include	Non-cancer illness code, self-reported	aortic valve disease
Aortic_valve_disease	include	OPCS4	K26 Plastic repair of aortic valve
Aortic_valve_disease	include	OPCS4	K26.1 Allograft replacement of aortic valve
Aortic_valve_disease	include	OPCS4	K26.2 Xenograft replacement of aortic valve
Aortic_valve_disease	include	OPCS4	K26.3 Prosthetic replacement of aortic valve
Aortic_valve_disease	include	OPCS4	K26.4 Replacement of aortic valve NEC
Aortic_valve_disease	include	OPCS4	K26.5 Aortic valve repair NEC
Aortic_valve_disease	include	OPCS4	K26.8 Other specified plastic repair of aortic valve
Aortic_valve_disease	include	OPCS4	K26.9 Unspecified plastic repair of aortic valve
Aortic_valve_disease	include	OPCS4	K30.2 Revision of plastic repair of aortic valve
Aortic_valve_disease	include	Operation code	aortic valve repair/replacement
aortic_valve_surgery	include	OPCS4	K26.1 Allograft replacement of aortic valve
aortic_valve_surgery	include	OPCS4	K26.2 Xenograft replacement of aortic valve
aortic_valve_surgery	include	OPCS4	K26.3 Prosthetic replacement of aortic valve
aortic_valve_surgery	include	OPCS4	K26.4 Replacement of aortic valve NEC
aortic_valve_surgery	include	OPCS4	K26.5 Aortic valve repair NEC
aortic_valve_surgery	include	OPCS4	K26.8 Other specified plastic repair of aortic valve
aortic_valve_surgery	include	OPCS4	K26.9 Unspecified plastic repair of aortic valve
ARDS	include	ICD10	J80 Adult respiratory distress syndrome
arrhythmia_other	include	ICD10	I49.8 Other specified cardiac arrhythmias
Asthma	include	Blood clot, DVT, bronchitis, emphysema, asthma, rhinitis, eczema, allergy diagnosed by doctor	Asthma
Asthma	include	ICD9	493 Asthma
Asthma	include	ICD9	4930 Extrinsic asthma
Asthma	include	ICD9	4931 Intrinsic asthma
Asthma	include	ICD9	4939 Asthma, unspecified
Asthma	include	ICD9	49399 Asthma, unspecified (without mention of status asthmaticus)
Asthma	include	ICD10	J45 Asthma
Asthma	include	ICD10	J45.0 Predominantly allergic asthma
Asthma	include	ICD10	J45.1 Nonallergic asthma
Asthma	include	ICD10	J45.8 Mixed asthma
Asthma	include	ICD10	J45.9 Asthma, unspecified
Asthma	include	ICD10	J46 Status asthmaticus
Asthma	include	Non-cancer illness code, self-reported	asthma
atrial_fibrillation	include	ICD10	I48 Atrial fibrillation and flutter
atrial_fibrillation	include	ICD10	I48.0 Paroxysmal atrial fibrillation
atrial_fibrillation	include	ICD10	I48.1 Persistent atrial fibrillation
atrial_fibrillation	include	ICD10	I48.2 Chronic atrial fibrillation
atrial_fibrillation	include	Non-cancer illness code, self-reported	atrial fibrillation
atrial_fibrillation	include	OPCS4	K62.1 Percutaneous transluminal ablation of pulmonary vein to left atrium conducting system
Atrial_fibrillation_or_flutter	include	ICD9	4273 Atrial fibrillation and flutter
Atrial_fibrillation_or_flutter	include	ICD10	I48 Atrial fibrillation and flutter
Atrial_fibrillation_or_flutter	include	ICD10	I48.0 Paroxysmal atrial fibrillation
Atrial_fibrillation_or_flutter	include	ICD10	I48.1 Persistent atrial fibrillation
Atrial_fibrillation_or_flutter	include	ICD10	I48.2 Chronic atrial fibrillation
Atrial_fibrillation_or_flutter	include	ICD10	I48.3 Typical atrial flutter
Atrial_fibrillation_or_flutter	include	ICD10	I48.4 Atypical atrial flutter
Atrial_fibrillation_or_flutter	include	ICD10	I48.9 Atrial fibrillation and atrial flutter, unspecified
Atrial_fibrillation_or_flutter	include	Non-cancer illness code, self-reported	atrial fibrillation
Atrial_fibrillation_or_flutter	include	Non-cancer illness code, self-reported	atrial flutter
Atrial_fibrillation_or_flutter	include	OPCS4	K57.1 Percutaneous transluminal ablation of atrioventricular node
Atrial_fibrillation_or_flutter	include	OPCS4	K62.1 Percutaneous transluminal ablation of pulmonary vein to left atrium conducting system
Atrial_fibrillation_or_flutter	include	OPCS4	K62.2 Percutaneous transluminal ablation of atrial wall for atrial flutter
Atrial_fibrillation_or_flutter	include	OPCS4	K62.3 Percutaneous transluminal ablation of conducting system of heart for atrial flutter NEC
Atrial_fibrillation_or_flutter	include	OPCS4	K62.4 Percutaneous transluminal internal cardioversion NEC
Atrial_fibrillation_or_flutter	include	Operation code	cardioversion
Atrial_fibrillation_or_flutter_v2	include	ICD9	4273 Atrial fibrillation and flutter
Atrial_fibrillation_or_flutter_v2	include	ICD10	I48 Atrial fibrillation and flutter
Atrial_fibrillation_or_flutter_v2	include	ICD10	I48.0 Paroxysmal atrial fibrillation
Atrial_fibrillation_or_flutter_v2	include	ICD10	I48.1 Persistent atrial fibrillation
Atrial_fibrillation_or_flutter_v2	include	ICD10	I48.2 Chronic atrial fibrillation
Atrial_fibrillation_or_flutter_v2	include	ICD10	I48.3 Typical atrial flutter
Atrial_fibrillation_or_flutter_v2	include	ICD10	I48.4 Atypical atrial flutter
Atrial_fibrillation_or_flutter_v2	include	ICD10	I48.9 Atrial fibrillation and atrial flutter, unspecified
Atrial_fibrillation_or_flutter_v2	include	Non-cancer illness code, self-reported	atrial fibrillation
Atrial_fibrillation_or_flutter_v2	include	Non-cancer illness code, self-reported	atrial flutter
Atrial_fibrillation_or_flutter_v2	include	OPCS4	K57.1 Percutaneous transluminal ablation of atrioventricular node
Atrial_fibrillation_or_flutter_v2	include	OPCS4	K62.1 Percutaneous transluminal ablation of pulmonary vein to left atrium conducting system
Atrial_fibrillation_or_flutter_v2	include	OPCS4	K62.2 Percutaneous transluminal ablation of atrial wall for atrial flutter
Atrial_fibrillation_or_flutter_v2	include	OPCS4	K62.3 Percutaneous transluminal ablation of conducting system of heart for atrial flutter NEC
Atrial_fibrillation_or_flutter_v2	include	OPCS4	K62.4 Percutaneous transluminal internal cardioversion NEC
Atrial_fibrillation_or_flutter_v2	include	OPCS4	X50.1 Direct current cardioversion
Atrial_fibrillation_or_flutter_v2	include	OPCS4	X50.2 External cardioversion NEC
Atrial_fibrillation_or_flutter_v2	include	Operation code	cardioversion
atrial_fib_or_flutter_v2	include	ICD9	4273 Atrial fibrillation and flutter
atrial_fib_or_flutter_v2	include	ICD10	I48 Atrial fibrillation and flutter
atrial_fib_or_flutter_v2	include	ICD10	I48.0 Paroxysmal atrial fibrillation
atrial_fib_or_flutter_v2	include	ICD10	I48.1 Persistent atrial fibrillation
atrial_fib_or_flutter_v2	include	ICD10	I48.2 Chronic atrial fibrillation
atrial_fib_or_flutter_v2	include	ICD10	I48.3 Typical atrial flutter
atrial_fib_or_flutter_v2	include	ICD10	I48.4 Atypical atrial flutter
atrial_fib_or_flutter_v2	include	ICD10	I48.9 Atrial fibrillation and atrial flutter, unspecified
atrial_fib_or_flutter_v2	include	Non-cancer illness code, self-reported	atrial fibrillation
atrial_fib_or_flutter_v2	include	Non-cancer illness code, self-reported	atrial flutter
atrial_fib_or_flutter_v2	include	OPCS4	K62.1 Percutaneous transluminal ablation of pulmonary vein to left atrium conducting system
atrial_fib_or_flutter_v2	include	OPCS4	K62.2 Percutaneous transluminal ablation of atrial wall for atrial flutter
atrial_fib_or_flutter_v2	include	OPCS4	K62.3 Percutaneous transluminal ablation of conducting system of heart for atrial flutter NEC
atrial_flutter	include	ICD10	I48.3 Typical atrial flutter
atrial_flutter	include	ICD10	I48.4 Atypical atrial flutter
atrial_flutter	include	Non-cancer illness code, self-reported	atrial flutter
atrial_flutter	include	OPCS4	K62.2 Percutaneous transluminal ablation of atrial wall for atrial flutter
atrial_flutter	include	OPCS4	K62.3 Percutaneous transluminal ablation of conducting system of heart for atrial flutter NEC
atrial_septal_defect	include	ICD9	7455 Ostium secundum type atrial septal defect
atrial_septal_defect	include	ICD9	74559 Ostium secundum type atrial septal defect (unspecified)
atrial_septal_defect	include	ICD10	Q21.1 Atrial septal defect
atrial_septal_defect	include	OPCS4	K10.1 Repair of defect of interatrial septum using prosthetic patch
atrial_septal_defect	include	OPCS4	K10.2 Repair of defect of interatrial septum using pericardial patch
atrial_septal_defect	include	OPCS4	K10.3 Repair of defect of interatrial septum using tissue graft NEC
atrial_septal_defect	include	OPCS4	K10.4 Primary repair of defect of interatrial septum NEC
atrial_septal_defect	include	OPCS4	K10.8 Other specified repair of defect of interatrial septum
atrial_septal_defect	include	OPCS4	K10.9 Unspecified repair of defect of interatrial septum
atrial_septal_defect	include	OPCS4	K13.3 Percutaneous transluminal repair of defect of interatrial septum using prosthesis
atrial_septal_defect	include	OPCS4	K13.4 Percutaneous transluminal repair of defect of interatrial septum NEC
atrial_septal_defect_patent_foramen_ovale	include	ICD9	74559 Ostium secundum type atrial septal defect (unspecified)
atrial_septal_defect_patent_foramen_ovale	include	ICD10	Q21.1 Atrial septal defect
atrial_septal_defect_patent_foramen_ovale	include	ICD10	Q21.2 Atrioventricular septal defect
atrial_septal_defect_patent_foramen_ovale	include	OPCS4	K09.1 Repair of defect of atrioventricular septum using dual prosthetic patches
atrial_septal_defect_patent_foramen_ovale	include	OPCS4	K09.2 Repair of defect of atrioventricular septum using prosthetic patch NEC
atrial_septal_defect_patent_foramen_ovale	include	OPCS4	K09.3 Repair of defect of atrioventricular septum using tissue graft
atrial_septal_defect_patent_foramen_ovale	include	OPCS4	K09.5 Primary repair of defect of atrioventricular septum NEC
atrial_septal_defect_patent_foramen_ovale	include	OPCS4	K09.9 Unspecified repair of defect of atrioventricular septum
atrial_septal_defect_patent_foramen_ovale	include	OPCS4	K10.1 Repair of defect of interatrial septum using prosthetic patch
atrial_septal_defect_patent_foramen_ovale	include	OPCS4	K10.2 Repair of defect of interatrial septum using pericardial patch
atrial_septal_defect_patent_foramen_ovale	include	OPCS4	K10.3 Repair of defect of interatrial septum using tissue graft NEC
atrial_septal_defect_patent_foramen_ovale	include	OPCS4	K10.4 Primary repair of defect of interatrial septum NEC
atrial_septal_defect_patent_foramen_ovale	include	OPCS4	K10.5 Revision of repair of defect of interatrial septum
atrial_septal_defect_patent_foramen_ovale	include	OPCS4	K10.8 Other specified repair of defect of interatrial septum
atrial_septal_defect_patent_foramen_ovale	include	OPCS4	K10.9 Unspecified repair of defect of interatrial septum
atrial_septal_defect_patent_foramen_ovale	include	OPCS4	K13.3 Percutaneous transluminal repair of defect of interatrial septum using prosthesis
atrial_septal_defect_patent_foramen_ovale	include	OPCS4	K13.4 Percutaneous transluminal repair of defect of interatrial septum NEC
atrial_septal_defect_patent_foramen_ovale	include	OPCS4	K16.3 Percutaneous transluminal atrial septum fenestration closure with prosthesis
atrial_septal_defect_patent_foramen_ovale_V2	include	ICD9	74559 Ostium secundum type atrial septal defect (unspecified)
atrial_septal_defect_patent_foramen_ovale_V2	include	ICD10	Q21.1 Atrial septal defect
atrial_septal_defect_patent_foramen_ovale_V2	include	ICD10	Q21.2 Atrioventricular septal defect
atrial_septal_defect_patent_foramen_ovale_V2	include	OPCS4	K09.1 Repair of defect of atrioventricular septum using dual prosthetic patches
atrial_septal_defect_patent_foramen_ovale_V2	include	OPCS4	K09.2 Repair of defect of atrioventricular septum using prosthetic patch NEC
atrial_septal_defect_patent_foramen_ovale_V2	include	OPCS4	K09.3 Repair of defect of atrioventricular septum using tissue graft
atrial_septal_defect_patent_foramen_ovale_V2	include	OPCS4	K09.5 Primary repair of defect of atrioventricular septum NEC
atrial_septal_defect_patent_foramen_ovale_V2	include	OPCS4	K09.9 Unspecified repair of defect of atrioventricular septum
atrial_septal_defect_patent_foramen_ovale_V2	include	OPCS4	K10.1 Repair of defect of interatrial septum using prosthetic patch
atrial_septal_defect_patent_foramen_ovale_V2	include	OPCS4	K10.2 Repair of defect of interatrial septum using pericardial patch
atrial_septal_defect_patent_foramen_ovale_V2	include	OPCS4	K10.3 Repair of defect of interatrial septum using tissue graft NEC
atrial_septal_defect_patent_foramen_ovale_V2	include	OPCS4	K10.4 Primary repair of defect of interatrial septum NEC
atrial_septal_defect_patent_foramen_ovale_V2	include	OPCS4	K10.5 Revision of repair of defect of interatrial septum
atrial_septal_defect_patent_foramen_ovale_V2	include	OPCS4	K10.8 Other specified repair of defect of interatrial septum
atrial_septal_defect_patent_foramen_ovale_V2	include	OPCS4	K10.9 Unspecified repair of defect of interatrial septum
atrial_septal_defect_patent_foramen_ovale_V2	include	OPCS4	K13.3 Percutaneous transluminal repair of defect of interatrial septum using prosthesis
atrial_septal_defect_patent_foramen_ovale_V2	include	OPCS4	K13.4 Percutaneous transluminal repair of defect of interatrial septum NEC
atrial_septal_defect_patent_foramen_ovale_V2	include	OPCS4	K16.3 Percutaneous transluminal atrial septum fenestration closure with prosthesis
atrial_septal_defect_patent_foramen_ovale_V2	include	OPCS4	K16.5 Percutaneous transluminal closure of patent oval foramen with prosthesis
Back_pain	include	ICD9	7231 Cervicalgia
Back_pain	include	ICD9	7236 Panniculitis specified as affecting neck
Back_pain	include	ICD9	7240 Spinal stenosis, other than cervical
Back_pain	include	ICD9	7241 Pain in thoracic spine
Back_pain	include	ICD9	7242 Lumbago
Back_pain	include	ICD9	7243 Sciatica
Back_pain	include	ICD9	7244 Thoracic or lumbosacral neuritis or radiculitis, not otherwise specified
Back_pain	include	ICD9	7245 Backache, unspecified
Back_pain	include	ICD10	M54 Dorsalgia
Back_pain	include	ICD10	M54.0 Panniculitis affecting regions of neck and back
Back_pain	include	ICD10	M54.1 Radiculopathy
Back_pain	include	ICD10	M54.02 Panniculitis affecting regions of neck and back (Cervical region)
Back_pain	include	ICD10	M54.2 Cervicalgia
Back_pain	include	ICD10	M54.3 Sciatica
Back_pain	include	ICD10	M54.4 Lumbago with sciatica
Back_pain	include	ICD10	M54.5 Low back pain
Back_pain	include	ICD10	M54.06 Panniculitis affecting regions of neck and back (Lumbar region)
Back_pain	include	ICD10	M54.6 Pain in thoracic spine
Back_pain	include	ICD10	M54.8 Other dorsalgia
Back_pain	include	ICD10	M54.09 Panniculitis affecting regions of neck and back (Site unspecified)
Back_pain	include	ICD10	M54.9 Dorsalgia, unspecified
Back_pain	include	ICD10	M54.10 Radiculopathy (Multiple sites in spine)
Back_pain	include	ICD10	M54.12 Radiculopathy (Cervical region)
Back_pain	include	ICD10	M54.13 Radiculopathy (Cervicothoracic region)
Back_pain	include	ICD10	M54.14 Radiculopathy (Thoracic region)
Back_pain	include	ICD10	M54.15 Radiculopathy (Thoracolumbar region)
Back_pain	include	ICD10	M54.16 Radiculopathy (Lumbar region)
Back_pain	include	ICD10	M54.17 Radiculopathy (Lumbosacral region)
Back_pain	include	ICD10	M54.18 Radiculopathy (Sacral and sacrococcygeal region)
Back_pain	include	ICD10	M54.19 Radiculopathy (Site unspecified)
Back_pain	include	ICD10	M54.20 Cervicalgia-Mult site
Back_pain	include	ICD10	M54.21 Cervicalgia (Occipito-atlanto-axial region)
Back_pain	include	ICD10	M54.22 Cervicalgia (Cervical region)
Back_pain	include	ICD10	M54.23 Cervicalgia (Cervicothoracic region)
Back_pain	include	ICD10	M54.24 Cervicalgia-Thoracic
Back_pain	include	ICD10	M54.25 Cervicalgia-Thoracolumbar
Back_pain	include	ICD10	M54.27 Cervicalgia-Lumbosacral
Back_pain	include	ICD10	M54.28 Cervicalgia-Sacral/sacrococ
Back_pain	include	ICD10	M54.29 Cervicalgia-Site unspe
Back_pain	include	ICD10	M54.30 Sciatica (Multiple sites in spine)
Back_pain	include	ICD10	M54.32 Sciatica-Cervical
Back_pain	include	ICD10	M54.33 Sciatica-Cervicothoracic
Back_pain	include	ICD10	M54.34 Sciatica-Thoracic
Back_pain	include	ICD10	M54.36 Sciatica (Lumbar region)
Back_pain	include	ICD10	M54.37 Sciatica (Lumbosacral region)
Back_pain	include	ICD10	M54.38 Sciatica (Sacral and sacrococcygeal region)
Back_pain	include	ICD10	M54.39 Sciatica (Site unspecified)
Back_pain	include	ICD10	M54.45 Lumbago with sciatica (Thoracolumbar region)
Back_pain	include	ICD10	M54.46 Lumbago with sciatica (Lumbar region)
Back_pain	include	ICD10	M54.47 Lumbago with sciatica (Lumbosacral region)
Back_pain	include	ICD10	M54.49 Lumbago with sciatica (Site unspecified)
Back_pain	include	ICD10	M54.50 Low back pain (Multiple sites in spine)
Back_pain	include	ICD10	M54.52 Low back pain-Cervical
Back_pain	include	ICD10	M54.54 Low back pain-Thoracic
Back_pain	include	ICD10	M54.55 Low back pain (Thoracolumbar region)
Back_pain	include	ICD10	M54.56 Low back pain (Lumbar region)
Back_pain	include	ICD10	M54.57 Low back pain (Lumbosacral region)
Back_pain	include	ICD10	M54.58 Low back pain (Sacral and sacrococcygeal region)
Back_pain	include	ICD10	M54.59 Low back pain (Site unspecified)
Back_pain	include	ICD10	M54.62 Pain in thoracic spine-Cervical
Back_pain	include	ICD10	M54.63 Pain in thoracic spine (Cervicothoracic region)
Back_pain	include	ICD10	M54.64 Pain in thoracic spine (Thoracic region)
Back_pain	include	ICD10	M54.65 Pain in thoracic spine (Thoracolumbar region)
Back_pain	include	ICD10	M54.69 Pain in thoracic spine-Site unspe
Back_pain	include	ICD10	M54.80 Other dorsalgia (Multiple sites in spine)
Back_pain	include	ICD10	M54.84 Other dorsalgia (Thoracic region)
Back_pain	include	ICD10	M54.85 Other dorsalgia (Thoracolumbar region)
Back_pain	include	ICD10	M54.86 Other dorsalgia (Lumbar region)
Back_pain	include	ICD10	M54.87 Other dorsalgia (Lumbosacral region)
Back_pain	include	ICD10	M54.88 Other dorsalgia (Sacral and sacrococcygeal region)
Back_pain	include	ICD10	M54.89 Other dorsalgia (Site unspecified)
Back_pain	include	ICD10	M54.90 Dorsalgia, unspecified (Multiple sites in spine)
Back_pain	include	ICD10	M54.92 Dorsalgia, unspecified (Cervical region)
Back_pain	include	ICD10	M54.93 Dorsalgia, unspecified (Cervicothoracic region)
Back_pain	include	ICD10	M54.94 Dorsalgia, unspecified (Thoracic region)
Back_pain	include	ICD10	M54.95 Dorsalgia, unspecified (Thoracolumbar region)
Back_pain	include	ICD10	M54.96 Dorsalgia, unspecified (Lumbar region)
Back_pain	include	ICD10	M54.97 Dorsalgia, unspecified (Lumbosacral region)
Back_pain	include	ICD10	M54.98 Dorsalgia, unspecified (Sacral and sacrococcygeal region)
Back_pain	include	ICD10	M54.99 Dorsalgia, unspecified (Site unspecified)
Back_pain	include	Non-cancer illness code, self-reported	back pain
Bariatric_surgery	include	OPCS4	G28.1 Partial gastrectomy and anastomosis of stomach to duodenum
Bariatric_surgery	include	OPCS4	G28.2 Partial gastrectomy and anastomosis of stomach to transposed jejunum
Bariatric_surgery	include	OPCS4	G28.3 Partial gastrectomy and anastomosis of stomach to jejunum NEC
Bariatric_surgery	include	OPCS4	G28.4 Sleeve gastrectomy and duodenal switch
Bariatric_surgery	include	OPCS4	G28.5 Sleeve gastrectomy NEC
Bariatric_surgery	include	OPCS4	G30.1 Gastroplasty NEC
Bariatric_surgery	include	OPCS4	G30.2 Partitioning of stomach NEC
Bariatric_surgery	include	OPCS4	G30.3 Partitioning of stomach using band
Bariatric_surgery	include	OPCS4	G30.4 Partitioning of stomach using staples
Bariatric_surgery	include	OPCS4	G31.2 Bypass of stomach by anastomosis of stomach to duodenum
Bariatric_surgery	include	OPCS4	G32.1 Bypass of stomach by anastomosis of stomach to transposed jejunum
Bariatric_surgery	include	OPCS4	G33.1 Bypass of stomach by anastomosis of stomach to jejunum NEC
Bariatric_surgery	include	OPCS4	G48.1 Insertion of gastric bubble
Bariatric_surgery	include	OPCS4	G48.5 Insertion of gastric balloon
Bariatric_surgery	include	OPCS4	G71.6 Duodenal switch
Bariatric_surgery_v2	include	OPCS4	G28.1 Partial gastrectomy and anastomosis of stomach to duodenum
Bariatric_surgery_v2	include	OPCS4	G28.2 Partial gastrectomy and anastomosis of stomach to transposed jejunum
Bariatric_surgery_v2	include	OPCS4	G28.3 Partial gastrectomy and anastomosis of stomach to jejunum NEC
Bariatric_surgery_v2	include	OPCS4	G28.4 Sleeve gastrectomy and duodenal switch
Bariatric_surgery_v2	include	OPCS4	G28.5 Sleeve gastrectomy NEC
Bariatric_surgery_v2	include	OPCS4	G31.2 Bypass of stomach by anastomosis of stomach to duodenum
Bariatric_surgery_v2	include	OPCS4	G32.1 Bypass of stomach by anastomosis of stomach to transposed jejunum
Bariatric_surgery_v2	include	OPCS4	G33.1 Bypass of stomach by anastomosis of stomach to jejunum NEC
Bariatric_surgery_v2	include	OPCS4	G71.6 Duodenal switch
bicuspid_aortic_valve	include	ICD10	Q23.1 Congenital insufficiency of aortic valve
Bipolar_Disorder	include	ICD10	F31 Bipolar affective disorder
Bipolar_Disorder	include	ICD10	F31.0 Bipolar affective disorder, current episode hypomanic
Bipolar_Disorder	include	ICD10	F31.1 Bipolar affective disorder, current episode manic without psychotic symptoms
Bipolar_Disorder	include	ICD10	F31.2 Bipolar affective disorder, current episode manic with psychotic symptoms
Bipolar_Disorder	include	ICD10	F31.3 Bipolar affective disorder, current episode mild or moderate depression
Bipolar_Disorder	include	ICD10	F31.4 Bipolar affective disorder, current episode severe depression without psychotic symptoms
Bipolar_Disorder	include	ICD10	F31.5 Bipolar affective disorder, current episode severe depression with psychotic symptoms
Bipolar_Disorder	include	ICD10	F31.6 Bipolar affective disorder, current episode mixed
Bipolar_Disorder	include	ICD10	F31.7 Bipolar affective disorder, currently in remission
Bipolar_Disorder	include	ICD10	F31.8 Other bipolar affective disorders
Bipolar_Disorder	include	ICD10	F31.9 Bipolar affective disorder, unspecified
Bipolar_Disorder	include	Non-cancer illness code, self-reported	mania/bipolar disorder/manic depression
Bladder_cancer	include	Cancer code, self-reported	bladder cancer
Bladder_cancer	include	ICD9	188 Malignant neoplasm of bladder
Bladder_cancer	include	ICD9	1884 Malignant neoplasm of bladder, posterior wall
Bladder_cancer	include	ICD9	1889 Malignant neoplasm of bladder, part unspecified
Bladder_cancer	include	ICD10	C67 Malignant neoplasm of bladder
Bladder_cancer	include	ICD10	C67.0 Trigone of bladder
Bladder_cancer	include	ICD10	C67.1 Dome of bladder
Bladder_cancer	include	ICD10	C67.2 Lateral wall of bladder
Bladder_cancer	include	ICD10	C67.3 Anterior wall of bladder
Bladder_cancer	include	ICD10	C67.4 Posterior wall of bladder
Bladder_cancer	include	ICD10	C67.5 Bladder neck
Bladder_cancer	include	ICD10	C67.6 Ureteric orifice
Bladder_cancer	include	ICD10	C67.7 Urachus
Bladder_cancer	include	ICD10	C67.8 Overlapping lesion of bladder
Bladder_cancer	include	ICD10	C67.9 Bladder, unspecified
Bradyarrhythmia_AV_block_or_distal_conduction_disease	include	ICD9	4260 Atrioventricular block, complete
Bradyarrhythmia_AV_block_or_distal_conduction_disease	include	ICD9	4261 Atrioventricular block, other and unspecified
Bradyarrhythmia_AV_block_or_distal_conduction_disease	include	ICD9	4263 Other left bundle branch block
Bradyarrhythmia_AV_block_or_distal_conduction_disease	include	ICD9	4264 Right bundle branch block
Bradyarrhythmia_AV_block_or_distal_conduction_disease	include	ICD9	4265 Bundle branch block, unspecified
Bradyarrhythmia_AV_block_or_distal_conduction_disease	include	ICD9	4266 Other specified heart block
Bradyarrhythmia_AV_block_or_distal_conduction_disease	include	ICD10	I44 Atrioventricular and left bundle-branch block
Bradyarrhythmia_AV_block_or_distal_conduction_disease	include	ICD10	I44.0 Atrioventricular block, first degree
Bradyarrhythmia_AV_block_or_distal_conduction_disease	include	ICD10	I44.1 Atrioventricular block, second degree
Bradyarrhythmia_AV_block_or_distal_conduction_disease	include	ICD10	I44.2 Atrioventricular block, complete
Bradyarrhythmia_AV_block_or_distal_conduction_disease	include	ICD10	I44.3 Other and unspecified atrioventricular block
Bradyarrhythmia_AV_block_or_distal_conduction_disease	include	ICD10	I44.4 Left anterior fascicular block
Bradyarrhythmia_AV_block_or_distal_conduction_disease	include	ICD10	I44.5 Left posterior fascicular block
Bradyarrhythmia_AV_block_or_distal_conduction_disease	include	ICD10	I44.6 Other and unspecified fascicular block
Bradyarrhythmia_AV_block_or_distal_conduction_disease	include	ICD10	I44.7 Left bundle-branch block, unspecified
Bradyarrhythmia_AV_block_or_distal_conduction_disease	include	ICD10	I45.0 Right fascicular block
Bradyarrhythmia_AV_block_or_distal_conduction_disease	include	ICD10	I45.1 Other and unspecified right bundle-branch block
Bradyarrhythmia_AV_block_or_distal_conduction_disease	include	ICD10	I45.2 Bifascicular block
Bradyarrhythmia_AV_block_or_distal_conduction_disease	include	ICD10	I45.3 Trifascicular block
Bradyarrhythmia_AV_block_or_distal_conduction_disease	include	ICD10	I45.4 Nonspecific intraventricular block
Bradyarrhythmia_AV_block_or_distal_conduction_disease	include	ICD10	I45.5 Other specified heart block
Bradyarrhythmia_AV_block_or_distal_conduction_disease_HARD	exclude	ICD9	3940 Mitral stenosis
Bradyarrhythmia_AV_block_or_distal_conduction_disease_HARD	exclude	ICD9	3942 Mitral stenosis with insufficiency
Bradyarrhythmia_AV_block_or_distal_conduction_disease_HARD	exclude	ICD9	3949 Other and unspecified diseases of mitral valve
Bradyarrhythmia_AV_block_or_distal_conduction_disease_HARD	exclude	ICD9	3951 Rheumatic aortic insufficiency
Bradyarrhythmia_AV_block_or_distal_conduction_disease_HARD	exclude	ICD9	3959 Other and unspecified diseases of aortic valve
Bradyarrhythmia_AV_block_or_distal_conduction_disease_HARD	exclude	ICD9	4240 Mitral valve disorders
Bradyarrhythmia_AV_block_or_distal_conduction_disease_HARD	exclude	ICD9	4241 Aortic valve disorders
Bradyarrhythmia_AV_block_or_distal_conduction_disease_HARD	exclude	ICD9	4243 Pulmonary valve disorders
Bradyarrhythmia_AV_block_or_distal_conduction_disease_HARD	exclude	ICD10	I05 Rheumatic mitral valve diseases
Bradyarrhythmia_AV_block_or_distal_conduction_disease_HARD	exclude	ICD10	I05.0 Mitral stenosis
Bradyarrhythmia_AV_block_or_distal_conduction_disease_HARD	exclude	ICD10	I05.1 Rheumatic mitral insufficiency
Bradyarrhythmia_AV_block_or_distal_conduction_disease_HARD	exclude	ICD10	I05.2 Mitral stenosis with insufficiency
Bradyarrhythmia_AV_block_or_distal_conduction_disease_HARD	exclude	ICD10	I05.8 Other mitral valve diseases
Bradyarrhythmia_AV_block_or_distal_conduction_disease_HARD	exclude	ICD10	I05.9 Mitral valve disease, unspecified
Bradyarrhythmia_AV_block_or_distal_conduction_disease_HARD	exclude	ICD10	I06 Rheumatic aortic valve diseases
Bradyarrhythmia_AV_block_or_distal_conduction_disease_HARD	exclude	ICD10	I06.0 Rheumatic aortic stenosis
Bradyarrhythmia_AV_block_or_distal_conduction_disease_HARD	exclude	ICD10	I06.1 Rheumatic aortic insufficiency
Bradyarrhythmia_AV_block_or_distal_conduction_disease_HARD	exclude	ICD10	I06.2 Rheumatic aortic stenosis with insufficiency
Bradyarrhythmia_AV_block_or_distal_conduction_disease_HARD	exclude	ICD10	I06.8 Other rheumatic aortic valve diseases
Bradyarrhythmia_AV_block_or_distal_conduction_disease_HARD	exclude	ICD10	I06.9 Rheumatic aortic valve disease, unspecified
Bradyarrhythmia_AV_block_or_distal_conduction_disease_HARD	exclude	ICD10	I07 Rheumatic tricuspid valve diseases
Bradyarrhythmia_AV_block_or_distal_conduction_disease_HARD	exclude	ICD10	I07.0 Tricuspid stenosis
Bradyarrhythmia_AV_block_or_distal_conduction_disease_HARD	exclude	ICD10	I07.1 Tricuspid insufficiency
Bradyarrhythmia_AV_block_or_distal_conduction_disease_HARD	exclude	ICD10	I07.2 Tricuspid stenosis with insufficiency
Bradyarrhythmia_AV_block_or_distal_conduction_disease_HARD	exclude	ICD10	I07.8 Other tricuspid valve diseases
Bradyarrhythmia_AV_block_or_distal_conduction_disease_HARD	exclude	ICD10	I07.9 Tricuspid valve disease, unspecified
Bradyarrhythmia_AV_block_or_distal_conduction_disease_HARD	exclude	ICD10	I08.0 Disorders of both mitral and aortic valves
Bradyarrhythmia_AV_block_or_distal_conduction_disease_HARD	exclude	ICD10	I08.1 Disorders of both mitral and tricuspid valves
Bradyarrhythmia_AV_block_or_distal_conduction_disease_HARD	exclude	ICD10	I08.2 Disorders of both aortic and tricuspid valves
Bradyarrhythmia_AV_block_or_distal_conduction_disease_HARD	exclude	ICD10	I08.3 Combined disorders of mitral, aortic and tricuspid valves
Bradyarrhythmia_AV_block_or_distal_conduction_disease_HARD	exclude	ICD10	I08.8 Other multiple valve diseases
Bradyarrhythmia_AV_block_or_distal_conduction_disease_HARD	exclude	ICD10	I08.9 Multiple valve disease, unspecified
Bradyarrhythmia_AV_block_or_distal_conduction_disease_HARD	exclude	ICD10	I09.1 Rheumatic diseases of endocardium, valve unspecified
Bradyarrhythmia_AV_block_or_distal_conduction_disease_HARD	exclude	ICD10	I34 Nonrheumatic mitral valve disorders
Bradyarrhythmia_AV_block_or_distal_conduction_disease_HARD	exclude	ICD10	I34.0 Mitral (valve) insufficiency
Bradyarrhythmia_AV_block_or_distal_conduction_disease_HARD	exclude	ICD10	I34.1 Mitral (valve) prolapse
Bradyarrhythmia_AV_block_or_distal_conduction_disease_HARD	exclude	ICD10	I34.2 Nonrheumatic mitral (valve) stenosis
Bradyarrhythmia_AV_block_or_distal_conduction_disease_HARD	exclude	ICD10	I34.8 Other nonrheumatic mitral valve disorders
Bradyarrhythmia_AV_block_or_distal_conduction_disease_HARD	exclude	ICD10	I34.9 Nonrheumatic mitral valve disorder, unspecified
Bradyarrhythmia_AV_block_or_distal_conduction_disease_HARD	exclude	ICD10	I35 Nonrheumatic aortic valve disorders
Bradyarrhythmia_AV_block_or_distal_conduction_disease_HARD	exclude	ICD10	I35.0 Aortic (valve) stenosis
Bradyarrhythmia_AV_block_or_distal_conduction_disease_HARD	exclude	ICD10	I35.1 Aortic (valve) insufficiency
Bradyarrhythmia_AV_block_or_distal_conduction_disease_HARD	exclude	ICD10	I35.2 Aortic (valve) stenosis with insufficiency
Bradyarrhythmia_AV_block_or_distal_conduction_disease_HARD	exclude	ICD10	I35.8 Other aortic valve disorders
Bradyarrhythmia_AV_block_or_distal_conduction_disease_HARD	exclude	ICD10	I35.9 Aortic valve disorder, unspecified
Bradyarrhythmia_AV_block_or_distal_conduction_disease_HARD	exclude	ICD10	I36 Nonrheumatic tricuspid valve disorders
Bradyarrhythmia_AV_block_or_distal_conduction_disease_HARD	exclude	ICD10	I36.0 Nonrheumatic tricuspid (valve) stenosis
Bradyarrhythmia_AV_block_or_distal_conduction_disease_HARD	exclude	ICD10	I36.1 Nonrheumatic tricuspid (valve) insufficiency
Bradyarrhythmia_AV_block_or_distal_conduction_disease_HARD	exclude	ICD10	I36.8 Other nonrheumatic tricuspid valve disorders
Bradyarrhythmia_AV_block_or_distal_conduction_disease_HARD	exclude	ICD10	I36.9 Nonrheumatic tricuspid valve disorder, unspecified
Bradyarrhythmia_AV_block_or_distal_conduction_disease_HARD	exclude	ICD10	I37 Pulmonary valve disorders
Bradyarrhythmia_AV_block_or_distal_conduction_disease_HARD	exclude	ICD10	I37.0 Pulmonary valve stenosis
Bradyarrhythmia_AV_block_or_distal_conduction_disease_HARD	exclude	ICD10	I37.1 Pulmonary valve insufficiency
Bradyarrhythmia_AV_block_or_distal_conduction_disease_HARD	exclude	ICD10	I37.2 Pulmonary valve stenosis with insufficiency
Bradyarrhythmia_AV_block_or_distal_conduction_disease_HARD	exclude	ICD10	I37.9 Pulmonary valve disorder, unspecified
Bradyarrhythmia_AV_block_or_distal_conduction_disease_HARD	exclude	ICD10	I39.0 Mitral valve disorders in diseases classified elsewhere
Bradyarrhythmia_AV_block_or_distal_conduction_disease_HARD	exclude	ICD10	I39.1 Aortic valve disorders in diseases classified elsewhere
Bradyarrhythmia_AV_block_or_distal_conduction_disease_HARD	exclude	ICD10	I39.3 Pulmonary valve disorders in diseases classified elsewhere
Bradyarrhythmia_AV_block_or_distal_conduction_disease_HARD	exclude	ICD10	I39.4 Multiple valve disorders in diseases classified elsewhere
Bradyarrhythmia_AV_block_or_distal_conduction_disease_HARD	exclude	Non-cancer illness code, self-reported	aortic regurgitation / incompetence
Bradyarrhythmia_AV_block_or_distal_conduction_disease_HARD	exclude	Non-cancer illness code, self-reported	aortic stenosis
Bradyarrhythmia_AV_block_or_distal_conduction_disease_HARD	exclude	Non-cancer illness code, self-reported	aortic valve disease
Bradyarrhythmia_AV_block_or_distal_conduction_disease_HARD	exclude	Non-cancer illness code, self-reported	heart valve problem/heart murmur
Bradyarrhythmia_AV_block_or_distal_conduction_disease_HARD	exclude	Non-cancer illness code, self-reported	mitral regurgitation / incompetence
Bradyarrhythmia_AV_block_or_distal_conduction_disease_HARD	exclude	Non-cancer illness code, self-reported	mitral stenosis
Bradyarrhythmia_AV_block_or_distal_conduction_disease_HARD	exclude	Non-cancer illness code, self-reported	mitral valve disease
Bradyarrhythmia_AV_block_or_distal_conduction_disease_HARD	exclude	Non-cancer illness code, self-reported	mitral valve prolapse
Bradyarrhythmia_AV_block_or_distal_conduction_disease_HARD	exclude	OPCS4	K01 Transplantation of heart and lung
Bradyarrhythmia_AV_block_or_distal_conduction_disease_HARD	exclude	OPCS4	K01.1 Allotransplantation of heart and lung
Bradyarrhythmia_AV_block_or_distal_conduction_disease_HARD	exclude	OPCS4	K02 Other transplantation of heart
Bradyarrhythmia_AV_block_or_distal_conduction_disease_HARD	exclude	OPCS4	K02.1 Allotransplantation of heart NEC
Bradyarrhythmia_AV_block_or_distal_conduction_disease_HARD	exclude	OPCS4	K02.3 Implantation of prosthetic heart
Bradyarrhythmia_AV_block_or_distal_conduction_disease_HARD	exclude	OPCS4	K04 Repair of tetralogy of Fallot
Bradyarrhythmia_AV_block_or_distal_conduction_disease_HARD	exclude	OPCS4	K04.1 Repair of tetralogy of Fallot using valved right ventricular outflow conduit
Bradyarrhythmia_AV_block_or_distal_conduction_disease_HARD	exclude	OPCS4	K04.2 Repair of tetralogy of Fallot using right ventricular outflow conduit NEC
Bradyarrhythmia_AV_block_or_distal_conduction_disease_HARD	exclude	OPCS4	K04.4 Revision of repair of tetralogy of Fallot
Bradyarrhythmia_AV_block_or_distal_conduction_disease_HARD	exclude	OPCS4	K07 Correction of total anomalous pulmonary venous connection
Bradyarrhythmia_AV_block_or_distal_conduction_disease_HARD	exclude	OPCS4	K07.8 Other specified correction of total anomalous pulmonary venous connection
Bradyarrhythmia_AV_block_or_distal_conduction_disease_HARD	exclude	OPCS4	K07.9 Unspecified correction of total anomalous pulmonary venous connection
Bradyarrhythmia_AV_block_or_distal_conduction_disease_HARD	exclude	OPCS4	K09 Repair of defect of atrioventricular septum
Bradyarrhythmia_AV_block_or_distal_conduction_disease_HARD	exclude	OPCS4	K09.1 Repair of defect of atrioventricular septum using dual prosthetic patches
Bradyarrhythmia_AV_block_or_distal_conduction_disease_HARD	exclude	OPCS4	K09.2 Repair of defect of atrioventricular septum using prosthetic patch NEC
Bradyarrhythmia_AV_block_or_distal_conduction_disease_HARD	exclude	OPCS4	K09.3 Repair of defect of atrioventricular septum using tissue graft
Bradyarrhythmia_AV_block_or_distal_conduction_disease_HARD	exclude	OPCS4	K09.5 Primary repair of defect of atrioventricular septum NEC
Bradyarrhythmia_AV_block_or_distal_conduction_disease_HARD	exclude	OPCS4	K09.9 Unspecified repair of defect of atrioventricular septum
Bradyarrhythmia_AV_block_or_distal_conduction_disease_HARD	exclude	OPCS4	K10 Repair of defect of interatrial septum
Bradyarrhythmia_AV_block_or_distal_conduction_disease_HARD	exclude	OPCS4	K10.1 Repair of defect of interatrial septum using prosthetic patch
Bradyarrhythmia_AV_block_or_distal_conduction_disease_HARD	exclude	OPCS4	K10.2 Repair of defect of interatrial septum using pericardial patch
Bradyarrhythmia_AV_block_or_distal_conduction_disease_HARD	exclude	OPCS4	K10.3 Repair of defect of interatrial septum using tissue graft NEC
Bradyarrhythmia_AV_block_or_distal_conduction_disease_HARD	exclude	OPCS4	K10.4 Primary repair of defect of interatrial septum NEC
Bradyarrhythmia_AV_block_or_distal_conduction_disease_HARD	exclude	OPCS4	K10.5 Revision of repair of defect of interatrial septum
Bradyarrhythmia_AV_block_or_distal_conduction_disease_HARD	exclude	OPCS4	K10.8 Other specified repair of defect of interatrial septum
Bradyarrhythmia_AV_block_or_distal_conduction_disease_HARD	exclude	OPCS4	K10.9 Unspecified repair of defect of interatrial septum
Bradyarrhythmia_AV_block_or_distal_conduction_disease_HARD	exclude	OPCS4	K11 Repair of defect of interventricular septum
Bradyarrhythmia_AV_block_or_distal_conduction_disease_HARD	exclude	OPCS4	K11.1 Repair of defect of interventricular septum using prosthetic patch
Bradyarrhythmia_AV_block_or_distal_conduction_disease_HARD	exclude	OPCS4	K11.2 Repair of defect of interventricular septum using pericardial patch
Bradyarrhythmia_AV_block_or_distal_conduction_disease_HARD	exclude	OPCS4	K11.4 Primary repair of defect of interventricular septum NEC
Bradyarrhythmia_AV_block_or_distal_conduction_disease_HARD	exclude	OPCS4	K11.5 Revision of repair of defect of interventricular septum
Bradyarrhythmia_AV_block_or_distal_conduction_disease_HARD	exclude	OPCS4	K11.9 Unspecified repair of defect of interventricular septum
Bradyarrhythmia_AV_block_or_distal_conduction_disease_HARD	exclude	OPCS4	K12 Repair of defect of unspecified septum of heart
Bradyarrhythmia_AV_block_or_distal_conduction_disease_HARD	exclude	OPCS4	K12.1 Repair of defect of septum of heart using prosthetic patch NEC
Bradyarrhythmia_AV_block_or_distal_conduction_disease_HARD	exclude	OPCS4	K12.2 Repair of defect of septum of heart using pericardial patch NEC
Bradyarrhythmia_AV_block_or_distal_conduction_disease_HARD	exclude	OPCS4	K12.4 Primary repair of defect of septum of heart NEC
Bradyarrhythmia_AV_block_or_distal_conduction_disease_HARD	exclude	OPCS4	K12.8 Other specified repair of defect of unspecified septum of heart
Bradyarrhythmia_AV_block_or_distal_conduction_disease_HARD	exclude	OPCS4	K13 Transluminal repair of defect of septum
Bradyarrhythmia_AV_block_or_distal_conduction_disease_HARD	exclude	OPCS4	K13.1 Percutaneous transluminal repair of defect of interventricular septum using prosthesis
Bradyarrhythmia_AV_block_or_distal_conduction_disease_HARD	exclude	OPCS4	K13.2 Percutaneous transluminal repair of defect of interventricular septum NEC
Bradyarrhythmia_AV_block_or_distal_conduction_disease_HARD	exclude	OPCS4	K13.3 Percutaneous transluminal repair of defect of interatrial septum using prosthesis
Bradyarrhythmia_AV_block_or_distal_conduction_disease_HARD	exclude	OPCS4	K13.4 Percutaneous transluminal repair of defect of interatrial septum NEC
Bradyarrhythmia_AV_block_or_distal_conduction_disease_HARD	exclude	OPCS4	K13.9 Unspecified transluminal repair of defect of septum
Bradyarrhythmia_AV_block_or_distal_conduction_disease_HARD	exclude	OPCS4	K14 Other open operations on septum of heart
Bradyarrhythmia_AV_block_or_distal_conduction_disease_HARD	exclude	OPCS4	K14.2 Open atrial septostomy
Bradyarrhythmia_AV_block_or_distal_conduction_disease_HARD	exclude	OPCS4	K14.8 Other specified other open operations on septum of heart
Bradyarrhythmia_AV_block_or_distal_conduction_disease_HARD	exclude	OPCS4	K16 Other therapeutic transluminal operations on septum of heart
Bradyarrhythmia_AV_block_or_distal_conduction_disease_HARD	exclude	OPCS4	K16.1 Percutaneous transluminal balloon atrial septostomy
Bradyarrhythmia_AV_block_or_distal_conduction_disease_HARD	exclude	OPCS4	K16.3 Percutaneous transluminal atrial septum fenestration closure with prosthesis
Bradyarrhythmia_AV_block_or_distal_conduction_disease_HARD	exclude	OPCS4	K16.5 Percutaneous transluminal closure of patent oval foramen with prosthesis
Bradyarrhythmia_AV_block_or_distal_conduction_disease_HARD	exclude	OPCS4	K16.6 Percutaneous transluminal chemical mediated septal ablation
Bradyarrhythmia_AV_block_or_distal_conduction_disease_HARD	exclude	OPCS4	K16.8 Other specified other therapeutic transluminal operations on septum of heart
Bradyarrhythmia_AV_block_or_distal_conduction_disease_HARD	exclude	OPCS4	K18 Creation of valved cardiac conduit
Bradyarrhythmia_AV_block_or_distal_conduction_disease_HARD	exclude	OPCS4	K18.3 Creation of valved conduit between right ventricle of heart and pulmonary artery
Bradyarrhythmia_AV_block_or_distal_conduction_disease_HARD	exclude	OPCS4	K18.4 Creation of valved conduit between left ventricle of heart and aorta
Bradyarrhythmia_AV_block_or_distal_conduction_disease_HARD	exclude	OPCS4	K18.8 Other specified creation of valved cardiac conduit
Bradyarrhythmia_AV_block_or_distal_conduction_disease_HARD	exclude	OPCS4	K19 Creation of other cardiac conduit
Bradyarrhythmia_AV_block_or_distal_conduction_disease_HARD	exclude	OPCS4	K19.1 Creation of conduit between atrium and ventricle of heart NEC
Bradyarrhythmia_AV_block_or_distal_conduction_disease_HARD	exclude	OPCS4	K19.3 Creation of conduit between right ventricle of heart and pulmonary artery NEC
Bradyarrhythmia_AV_block_or_distal_conduction_disease_HARD	exclude	OPCS4	K20 Refashioning of atrium
Bradyarrhythmia_AV_block_or_distal_conduction_disease_HARD	exclude	OPCS4	K20.1 Correction of persistent sinus venosus
Bradyarrhythmia_AV_block_or_distal_conduction_disease_HARD	exclude	OPCS4	K20.2 Correction of partial anomalous pulmonary venous drainage
Bradyarrhythmia_AV_block_or_distal_conduction_disease_HARD	exclude	OPCS4	K20.8 Other specified refashioning of atrium
Bradyarrhythmia_AV_block_or_distal_conduction_disease_HARD	exclude	OPCS4	K22 Other operations on wall of atrium
Bradyarrhythmia_AV_block_or_distal_conduction_disease_HARD	exclude	OPCS4	K22.1 Excision of lesion of atrium
Bradyarrhythmia_AV_block_or_distal_conduction_disease_HARD	exclude	OPCS4	K22.2 Repair of atrium NEC
Bradyarrhythmia_AV_block_or_distal_conduction_disease_HARD	exclude	OPCS4	K22.3 Exclusion of left atrial appendage NEC
Bradyarrhythmia_AV_block_or_distal_conduction_disease_HARD	exclude	OPCS4	K22.8 Other specified other operations on wall of atrium
Bradyarrhythmia_AV_block_or_distal_conduction_disease_HARD	exclude	OPCS4	K22.9 Unspecified other operations on wall of atrium
Bradyarrhythmia_AV_block_or_distal_conduction_disease_HARD	exclude	OPCS4	K23 Other operations of wall of heart
Bradyarrhythmia_AV_block_or_distal_conduction_disease_HARD	exclude	OPCS4	K23.1 Excision of lesion of wall of heart NEC
Bradyarrhythmia_AV_block_or_distal_conduction_disease_HARD	exclude	OPCS4	K23.2 Biopsy of lesion of wall of heart
Bradyarrhythmia_AV_block_or_distal_conduction_disease_HARD	exclude	OPCS4	K23.3 Repair of wall of heart NEC
Bradyarrhythmia_AV_block_or_distal_conduction_disease_HARD	exclude	OPCS4	K23.4 Revascularisation of wall of heart
Bradyarrhythmia_AV_block_or_distal_conduction_disease_HARD	exclude	OPCS4	K23.8 Other specified other operations of wall of heart
Bradyarrhythmia_AV_block_or_distal_conduction_disease_HARD	exclude	OPCS4	K24 Other operations on ventricles of heart
Bradyarrhythmia_AV_block_or_distal_conduction_disease_HARD	exclude	OPCS4	K24.4 Repair of left ventricular aneurysm
Bradyarrhythmia_AV_block_or_distal_conduction_disease_HARD	exclude	OPCS4	K24.5 Relief of left ventricular outflow tract obstruction
Bradyarrhythmia_AV_block_or_distal_conduction_disease_HARD	exclude	OPCS4	K24.6 Myectomy of left ventricular outflow tract
Bradyarrhythmia_AV_block_or_distal_conduction_disease_HARD	exclude	OPCS4	K24.8 Other specified other operations on ventricles of heart
Bradyarrhythmia_AV_block_or_distal_conduction_disease_HARD	exclude	OPCS4	K25 Plastic repair of mitral valve
Bradyarrhythmia_AV_block_or_distal_conduction_disease_HARD	exclude	OPCS4	K25.1 Allograft replacement of mitral valve
Bradyarrhythmia_AV_block_or_distal_conduction_disease_HARD	exclude	OPCS4	K25.2 Xenograft replacement of mitral valve
Bradyarrhythmia_AV_block_or_distal_conduction_disease_HARD	exclude	OPCS4	K25.3 Prosthetic replacement of mitral valve
Bradyarrhythmia_AV_block_or_distal_conduction_disease_HARD	exclude	OPCS4	K25.4 Replacement of mitral valve NEC
Bradyarrhythmia_AV_block_or_distal_conduction_disease_HARD	exclude	OPCS4	K25.5 Mitral valve repair NEC
Bradyarrhythmia_AV_block_or_distal_conduction_disease_HARD	exclude	OPCS4	K25.8 Other specified plastic repair of mitral valve
Bradyarrhythmia_AV_block_or_distal_conduction_disease_HARD	exclude	OPCS4	K25.9 Unspecified plastic repair of mitral valve
Bradyarrhythmia_AV_block_or_distal_conduction_disease_HARD	exclude	OPCS4	K26 Plastic repair of aortic valve
Bradyarrhythmia_AV_block_or_distal_conduction_disease_HARD	exclude	OPCS4	K26.1 Allograft replacement of aortic valve
Bradyarrhythmia_AV_block_or_distal_conduction_disease_HARD	exclude	OPCS4	K26.2 Xenograft replacement of aortic valve
Bradyarrhythmia_AV_block_or_distal_conduction_disease_HARD	exclude	OPCS4	K26.3 Prosthetic replacement of aortic valve
Bradyarrhythmia_AV_block_or_distal_conduction_disease_HARD	exclude	OPCS4	K26.4 Replacement of aortic valve NEC
Bradyarrhythmia_AV_block_or_distal_conduction_disease_HARD	exclude	OPCS4	K26.5 Aortic valve repair NEC
Bradyarrhythmia_AV_block_or_distal_conduction_disease_HARD	exclude	OPCS4	K26.8 Other specified plastic repair of aortic valve
Bradyarrhythmia_AV_block_or_distal_conduction_disease_HARD	exclude	OPCS4	K26.9 Unspecified plastic repair of aortic valve
Bradyarrhythmia_AV_block_or_distal_conduction_disease_HARD	exclude	OPCS4	K27 Plastic repair of tricuspid valve
Bradyarrhythmia_AV_block_or_distal_conduction_disease_HARD	exclude	OPCS4	K27.1 Allograft replacement of tricuspid valve
Bradyarrhythmia_AV_block_or_distal_conduction_disease_HARD	exclude	OPCS4	K27.2 Xenograft replacement of tricuspid valve
Bradyarrhythmia_AV_block_or_distal_conduction_disease_HARD	exclude	OPCS4	K27.3 Prosthetic replacement of tricuspid valve
Bradyarrhythmia_AV_block_or_distal_conduction_disease_HARD	exclude	OPCS4	K27.4 Replacement of tricuspid valve NEC
Bradyarrhythmia_AV_block_or_distal_conduction_disease_HARD	exclude	OPCS4	K27.5 Repositioning of tricuspid valve
Bradyarrhythmia_AV_block_or_distal_conduction_disease_HARD	exclude	OPCS4	K27.6 Tricuspid valve repair NEC
Bradyarrhythmia_AV_block_or_distal_conduction_disease_HARD	exclude	OPCS4	K27.8 Other specified plastic repair of tricuspid valve
Bradyarrhythmia_AV_block_or_distal_conduction_disease_HARD	exclude	OPCS4	K28 Plastic repair of pulmonary valve
Bradyarrhythmia_AV_block_or_distal_conduction_disease_HARD	exclude	OPCS4	K28.1 Allograft replacement of pulmonary valve
Bradyarrhythmia_AV_block_or_distal_conduction_disease_HARD	exclude	OPCS4	K28.2 Xenograft replacement of pulmonary valve
Bradyarrhythmia_AV_block_or_distal_conduction_disease_HARD	exclude	OPCS4	K28.3 Prosthetic replacement of pulmonary valve
Bradyarrhythmia_AV_block_or_distal_conduction_disease_HARD	exclude	OPCS4	K28.4 Replacement of pulmonary valve NEC
Bradyarrhythmia_AV_block_or_distal_conduction_disease_HARD	exclude	OPCS4	K28.5 Pulmonary valve repair NEC
Bradyarrhythmia_AV_block_or_distal_conduction_disease_HARD	exclude	OPCS4	K28.8 Other specified plastic repair of pulmonary valve
Bradyarrhythmia_AV_block_or_distal_conduction_disease_HARD	exclude	OPCS4	K29 Plastic repair of unspecified valve of heart
Bradyarrhythmia_AV_block_or_distal_conduction_disease_HARD	exclude	OPCS4	K29.2 Xenograft replacement of valve of heart NEC
Bradyarrhythmia_AV_block_or_distal_conduction_disease_HARD	exclude	OPCS4	K29.3 Prosthetic replacement of valve of heart NEC
Bradyarrhythmia_AV_block_or_distal_conduction_disease_HARD	exclude	OPCS4	K30 Revision of plastic repair of valve of heart
Bradyarrhythmia_AV_block_or_distal_conduction_disease_HARD	exclude	OPCS4	K30.1 Revision of plastic repair of mitral valve
Bradyarrhythmia_AV_block_or_distal_conduction_disease_HARD	exclude	OPCS4	K30.2 Revision of plastic repair of aortic valve
Bradyarrhythmia_AV_block_or_distal_conduction_disease_HARD	exclude	OPCS4	K30.3 Revision of plastic repair of tricuspid valve
Bradyarrhythmia_AV_block_or_distal_conduction_disease_HARD	exclude	OPCS4	K30.4 Revision of plastic repair of pulmonary valve
Bradyarrhythmia_AV_block_or_distal_conduction_disease_HARD	exclude	OPCS4	K31 Open incision of valve of heart
Bradyarrhythmia_AV_block_or_distal_conduction_disease_HARD	exclude	OPCS4	K31.2 Open aortic valvotomy
Bradyarrhythmia_AV_block_or_distal_conduction_disease_HARD	exclude	OPCS4	K31.4 Open pulmonary valvotomy
Bradyarrhythmia_AV_block_or_distal_conduction_disease_HARD	exclude	OPCS4	K31.8 Other specified open incision of valve of heart
Bradyarrhythmia_AV_block_or_distal_conduction_disease_HARD	exclude	OPCS4	K31.9 Unspecified open incision of valve of heart
Bradyarrhythmia_AV_block_or_distal_conduction_disease_HARD	exclude	OPCS4	K33 Operations on aortic root
Bradyarrhythmia_AV_block_or_distal_conduction_disease_HARD	exclude	OPCS4	K33.1 Aortic root replacement using pulmonary valve autograft with right ventricle to pulmonary artery valved conduit
Bradyarrhythmia_AV_block_or_distal_conduction_disease_HARD	exclude	OPCS4	K33.3 Aortic root replacement using homograft
Bradyarrhythmia_AV_block_or_distal_conduction_disease_HARD	exclude	OPCS4	K33.4 Aortic root replacement using mechanical prosthesis
Bradyarrhythmia_AV_block_or_distal_conduction_disease_HARD	exclude	OPCS4	K33.5 Aortic root replacement NEC
Bradyarrhythmia_AV_block_or_distal_conduction_disease_HARD	exclude	OPCS4	K33.8 Other specified operations on aortic root
Bradyarrhythmia_AV_block_or_distal_conduction_disease_HARD	exclude	OPCS4	K34 Other open operations on valve of heart
Bradyarrhythmia_AV_block_or_distal_conduction_disease_HARD	exclude	OPCS4	K34.1 Annuloplasty of mitral valve
Bradyarrhythmia_AV_block_or_distal_conduction_disease_HARD	exclude	OPCS4	K34.2 Annuloplasty of tricuspid valve
Bradyarrhythmia_AV_block_or_distal_conduction_disease_HARD	exclude	OPCS4	K34.3 Annuloplasty of valve of heart NEC
Bradyarrhythmia_AV_block_or_distal_conduction_disease_HARD	exclude	OPCS4	K34.4 Excision of vegetations of valve of heart
Bradyarrhythmia_AV_block_or_distal_conduction_disease_HARD	exclude	OPCS4	K34.8 Other specified other open operations on valve of heart
Bradyarrhythmia_AV_block_or_distal_conduction_disease_HARD	exclude	OPCS4	K35 Therapeutic transluminal operations on valve of heart
Bradyarrhythmia_AV_block_or_distal_conduction_disease_HARD	exclude	OPCS4	K35.1 Percutaneous transluminal mitral valvotomy
Bradyarrhythmia_AV_block_or_distal_conduction_disease_HARD	exclude	OPCS4	K35.5 Percutaneous transluminal valvuloplasty
Bradyarrhythmia_AV_block_or_distal_conduction_disease_HARD	exclude	OPCS4	K35.7 Percutaneous transluminal pulmonary valve replacement
Bradyarrhythmia_AV_block_or_distal_conduction_disease_HARD	exclude	OPCS4	K35.8 Other specified therapeutic transluminal operations on valve of heart
Bradyarrhythmia_AV_block_or_distal_conduction_disease_HARD	exclude	OPCS4	K37 Removal of obstruction from structure adjacent to valve of heart
Bradyarrhythmia_AV_block_or_distal_conduction_disease_HARD	exclude	OPCS4	K37.2 Infundibulectomy of heart NEC
Bradyarrhythmia_AV_block_or_distal_conduction_disease_HARD	exclude	OPCS4	K37.3 Repair of subaortic stenosis
Bradyarrhythmia_AV_block_or_distal_conduction_disease_HARD	exclude	OPCS4	K37.4 Repair of supra-aortic stenosis
Bradyarrhythmia_AV_block_or_distal_conduction_disease_HARD	exclude	OPCS4	K37.8 Other specified removal of obstruction from structure adjacent to valve of heart
Bradyarrhythmia_AV_block_or_distal_conduction_disease_HARD	exclude	OPCS4	K38 Other operations on structure adjacent to valve of heart
Bradyarrhythmia_AV_block_or_distal_conduction_disease_HARD	exclude	OPCS4	K38.1 Operations on papillary muscle
Bradyarrhythmia_AV_block_or_distal_conduction_disease_HARD	exclude	OPCS4	K38.2 Operations on chordae tendineae
Bradyarrhythmia_AV_block_or_distal_conduction_disease_HARD	exclude	OPCS4	K38.5 Closure of aortic sinus of Valsalva fistula
Bradyarrhythmia_AV_block_or_distal_conduction_disease_HARD	exclude	OPCS4	K38.6 Repair of aortic sinus of Valsalva aneurysm
Bradyarrhythmia_AV_block_or_distal_conduction_disease_HARD	exclude	OPCS4	K38.8 Other specified other operations on structure adjacent to valve of heart
Bradyarrhythmia_AV_block_or_distal_conduction_disease_HARD	exclude	OPCS4	K40 Saphenous vein graft replacement of coronary artery
Bradyarrhythmia_AV_block_or_distal_conduction_disease_HARD	exclude	OPCS4	K40.1 Saphenous vein graft replacement of one coronary artery
Bradyarrhythmia_AV_block_or_distal_conduction_disease_HARD	exclude	OPCS4	K40.2 Saphenous vein graft replacement of two coronary arteries
Bradyarrhythmia_AV_block_or_distal_conduction_disease_HARD	exclude	OPCS4	K40.3 Saphenous vein graft replacement of three coronary arteries
Bradyarrhythmia_AV_block_or_distal_conduction_disease_HARD	exclude	OPCS4	K40.4 Saphenous vein graft replacement of four or more coronary arteries
Bradyarrhythmia_AV_block_or_distal_conduction_disease_HARD	exclude	OPCS4	K40.8 Other specified saphenous vein graft replacement of coronary artery
Bradyarrhythmia_AV_block_or_distal_conduction_disease_HARD	exclude	OPCS4	K40.9 Unspecified saphenous vein graft replacement of coronary artery
Bradyarrhythmia_AV_block_or_distal_conduction_disease_HARD	exclude	OPCS4	K41 Other autograft replacement of coronary artery
Bradyarrhythmia_AV_block_or_distal_conduction_disease_HARD	exclude	OPCS4	K41.1 Autograft replacement of one coronary artery NEC
Bradyarrhythmia_AV_block_or_distal_conduction_disease_HARD	exclude	OPCS4	K41.2 Autograft replacement of two coronary arteries NEC
Bradyarrhythmia_AV_block_or_distal_conduction_disease_HARD	exclude	OPCS4	K41.3 Autograft replacement of three coronary arteries NEC
Bradyarrhythmia_AV_block_or_distal_conduction_disease_HARD	exclude	OPCS4	K41.4 Autograft replacement of four or more coronary arteries NEC
Bradyarrhythmia_AV_block_or_distal_conduction_disease_HARD	exclude	OPCS4	K42 Allograft replacement of coronary artery
Bradyarrhythmia_AV_block_or_distal_conduction_disease_HARD	exclude	OPCS4	K42.2 Allograft replacement of two coronary arteries
Bradyarrhythmia_AV_block_or_distal_conduction_disease_HARD	exclude	OPCS4	K42.4 Allograft replacement of four or more coronary arteries
Bradyarrhythmia_AV_block_or_distal_conduction_disease_HARD	exclude	OPCS4	K43 Prosthetic replacement of coronary artery
Bradyarrhythmia_AV_block_or_distal_conduction_disease_HARD	exclude	OPCS4	K43.1 Prosthetic replacement of one coronary artery
Bradyarrhythmia_AV_block_or_distal_conduction_disease_HARD	exclude	OPCS4	K43.3 Prosthetic replacement of three coronary arteries
Bradyarrhythmia_AV_block_or_distal_conduction_disease_HARD	exclude	OPCS4	K43.9 Unspecified prosthetic replacement of coronary artery
Bradyarrhythmia_AV_block_or_distal_conduction_disease_HARD	exclude	OPCS4	K44 Other replacement of coronary artery
Bradyarrhythmia_AV_block_or_distal_conduction_disease_HARD	exclude	OPCS4	K44.1 Replacement of coronary arteries using multiple methods
Bradyarrhythmia_AV_block_or_distal_conduction_disease_HARD	exclude	OPCS4	K44.2 Revision of replacement of coronary artery
Bradyarrhythmia_AV_block_or_distal_conduction_disease_HARD	exclude	OPCS4	K44.8 Other specified other replacement of coronary artery
Bradyarrhythmia_AV_block_or_distal_conduction_disease_HARD	exclude	OPCS4	K44.9 Unspecified other replacement of coronary artery
Bradyarrhythmia_AV_block_or_distal_conduction_disease_HARD	exclude	OPCS4	K45 Connection of thoracic artery to coronary artery
Bradyarrhythmia_AV_block_or_distal_conduction_disease_HARD	exclude	OPCS4	K45.1 Double anastomosis of mammary arteries to coronary arteries
Bradyarrhythmia_AV_block_or_distal_conduction_disease_HARD	exclude	OPCS4	K45.2 Double anastomosis of thoracic arteries to coronary arteries NEC
Bradyarrhythmia_AV_block_or_distal_conduction_disease_HARD	exclude	OPCS4	K45.3 Anastomosis of mammary artery to left anterior descending coronary artery
Bradyarrhythmia_AV_block_or_distal_conduction_disease_HARD	exclude	OPCS4	K45.4 Anastomosis of mammary artery to coronary artery NEC
Bradyarrhythmia_AV_block_or_distal_conduction_disease_HARD	exclude	OPCS4	K45.5 Anastomosis of thoracic artery to coronary artery NEC
Bradyarrhythmia_AV_block_or_distal_conduction_disease_HARD	exclude	OPCS4	K45.6 Revision of connection of thoracic artery to coronary artery
Bradyarrhythmia_AV_block_or_distal_conduction_disease_HARD	exclude	OPCS4	K45.8 Other specified connection of thoracic artery to coronary artery
Bradyarrhythmia_AV_block_or_distal_conduction_disease_HARD	exclude	OPCS4	K45.9 Unspecified connection of thoracic artery to coronary artery
Bradyarrhythmia_AV_block_or_distal_conduction_disease_HARD	exclude	OPCS4	K46 Other bypass of coronary artery
Bradyarrhythmia_AV_block_or_distal_conduction_disease_HARD	exclude	OPCS4	K46.1 Double implantation of mammary arteries into heart
Bradyarrhythmia_AV_block_or_distal_conduction_disease_HARD	exclude	OPCS4	K46.2 Double implantation of thoracic arteries into heart NEC
Bradyarrhythmia_AV_block_or_distal_conduction_disease_HARD	exclude	OPCS4	K46.3 Implantation of mammary artery into heart NEC
Bradyarrhythmia_AV_block_or_distal_conduction_disease_HARD	exclude	OPCS4	K46.4 Implantation of thoracic artery into heart NEC
Bradyarrhythmia_AV_block_or_distal_conduction_disease_HARD	exclude	OPCS4	K46.9 Unspecified other bypass of coronary artery
Bradyarrhythmia_AV_block_or_distal_conduction_disease_HARD	exclude	OPCS4	K47 Repair of coronary artery
Bradyarrhythmia_AV_block_or_distal_conduction_disease_HARD	exclude	OPCS4	K47.1 Endarterectomy of coronary artery
Bradyarrhythmia_AV_block_or_distal_conduction_disease_HARD	exclude	OPCS4	K47.2 Repair of arteriovenous fistula of coronary artery
Bradyarrhythmia_AV_block_or_distal_conduction_disease_HARD	exclude	OPCS4	K47.3 Repair of aneurysm of coronary artery
Bradyarrhythmia_AV_block_or_distal_conduction_disease_HARD	exclude	OPCS4	K47.8 Other specified repair of coronary artery
Bradyarrhythmia_AV_block_or_distal_conduction_disease_HARD	exclude	OPCS4	K48 Other open operations on coronary artery
Bradyarrhythmia_AV_block_or_distal_conduction_disease_HARD	exclude	OPCS4	K48.2 Transposition of coronary artery NEC
Bradyarrhythmia_AV_block_or_distal_conduction_disease_HARD	exclude	OPCS4	K48.8 Other specified other open operations on coronary artery
Bradyarrhythmia_AV_block_or_distal_conduction_disease_HARD	exclude	OPCS4	K49 Transluminal balloon angioplasty of coronary artery
Bradyarrhythmia_AV_block_or_distal_conduction_disease_HARD	exclude	OPCS4	K50.3 Percutaneous transluminal injection of therapeutic substance into coronary artery NEC
Bradyarrhythmia_AV_block_or_distal_conduction_disease_HARD	exclude	OPCS4	K52 Open operations on conducting system of heart
Bradyarrhythmia_AV_block_or_distal_conduction_disease_HARD	exclude	OPCS4	K52.1 Open ablation of atrioventricular node
Bradyarrhythmia_AV_block_or_distal_conduction_disease_HARD	exclude	OPCS4	K52.2 Epicardial excision of rhythmogenic focus
Bradyarrhythmia_AV_block_or_distal_conduction_disease_HARD	exclude	OPCS4	K52.3 Endocardial excision of rhythmogenic focus
Bradyarrhythmia_AV_block_or_distal_conduction_disease_HARD	exclude	OPCS4	K52.4 Open division of accessory pathway within heart
Bradyarrhythmia_AV_block_or_distal_conduction_disease_HARD	exclude	OPCS4	K52.5 Open division of conducting system of heart NEC
Bradyarrhythmia_AV_block_or_distal_conduction_disease_HARD	exclude	OPCS4	K52.6 Incision of tissue in atria
Bradyarrhythmia_AV_block_or_distal_conduction_disease_HARD	exclude	OPCS4	K52.8 Other specified open operations on conducting system of heart
Bradyarrhythmia_AV_block_or_distal_conduction_disease_HARD	exclude	OPCS4	K52.9 Unspecified open operations on conducting system of heart
Bradyarrhythmia_AV_block_or_distal_conduction_disease_HARD	exclude	OPCS4	K53 Other incision of heart
Bradyarrhythmia_AV_block_or_distal_conduction_disease_HARD	exclude	OPCS4	K53.1 Inspection of valve of heart
Bradyarrhythmia_AV_block_or_distal_conduction_disease_HARD	exclude	OPCS4	K53.9 Unspecified other incision of heart
Bradyarrhythmia_AV_block_or_distal_conduction_disease_HARD	exclude	OPCS4	K54 Open heart assist operations
Bradyarrhythmia_AV_block_or_distal_conduction_disease_HARD	exclude	OPCS4	K54.1 Open implantation of ventricular assist device
Bradyarrhythmia_AV_block_or_distal_conduction_disease_HARD	exclude	OPCS4	K54.2 Open removal of ventricular assist device
Bradyarrhythmia_AV_block_or_distal_conduction_disease_HARD	exclude	OPCS4	K54.8 Other specified open heart assist operations
Bradyarrhythmia_AV_block_or_distal_conduction_disease_HARD	exclude	OPCS4	K55 Other open operations on heart
Bradyarrhythmia_AV_block_or_distal_conduction_disease_HARD	exclude	OPCS4	K55.2 Open chest massage of heart
Bradyarrhythmia_AV_block_or_distal_conduction_disease_HARD	exclude	OPCS4	K55.3 Open removal of cardiac thrombus
Bradyarrhythmia_AV_block_or_distal_conduction_disease_HARD	exclude	OPCS4	K55.5 Resection of heart tumour
Bradyarrhythmia_AV_block_or_distal_conduction_disease_HARD	exclude	OPCS4	K55.6 Repair of traumatic injury of heart
Bradyarrhythmia_AV_block_or_distal_conduction_disease_HARD	exclude	OPCS4	K55.8 Other specified other open operations on heart
Bradyarrhythmia_AV_block_or_distal_conduction_disease_HARD	exclude	OPCS4	K55.9 Unspecified other open operations on heart
Bradyarrhythmia_AV_block_or_distal_conduction_disease_HARD	exclude	OPCS4	K57.1 Percutaneous transluminal ablation of atrioventricular node
Bradyarrhythmia_AV_block_or_distal_conduction_disease_HARD	exclude	OPCS4	K57.2 Percutaneous transluminal ablation of conducting system of heart NEC
Bradyarrhythmia_AV_block_or_distal_conduction_disease_HARD	exclude	OPCS4	K58.3 Percutaneous transluminal right ventricular biopsy
Bradyarrhythmia_AV_block_or_distal_conduction_disease_HARD	exclude	OPCS4	K58.4 Percutaneous transluminal left ventricular biopsy
Bradyarrhythmia_AV_block_or_distal_conduction_disease_HARD	exclude	Operation code	aortic valve repair/replacement
Bradyarrhythmia_AV_block_or_distal_conduction_disease_HARD	exclude	Operation code	heart valve surgery
Bradyarrhythmia_AV_block_or_distal_conduction_disease_HARD	exclude	Operation code	mitral valve repair/replacement
Bradyarrhythmia_AV_block_or_distal_conduction_disease_HARD	exclude	Operation code	other valve repair/replacement
Bradyarrhythmia_AV_block_or_distal_conduction_disease_HARD	exclude	Source of myocardial infarction report	Death only
Bradyarrhythmia_AV_block_or_distal_conduction_disease_HARD	exclude	Source of myocardial infarction report	Hospital admission
Bradyarrhythmia_AV_block_or_distal_conduction_disease_HARD	exclude	Source of myocardial infarction report	Self-reported only
Bradyarrhythmia_AV_block_or_distal_conduction_disease_HARD	include	ICD9	4260 Atrioventricular block, complete
Bradyarrhythmia_AV_block_or_distal_conduction_disease_HARD	include	ICD9	4261 Atrioventricular block, other and unspecified
Bradyarrhythmia_AV_block_or_distal_conduction_disease_HARD	include	ICD9	4263 Other left bundle branch block
Bradyarrhythmia_AV_block_or_distal_conduction_disease_HARD	include	ICD9	4264 Right bundle branch block
Bradyarrhythmia_AV_block_or_distal_conduction_disease_HARD	include	ICD9	4265 Bundle branch block, unspecified
Bradyarrhythmia_AV_block_or_distal_conduction_disease_HARD	include	ICD9	4266 Other specified heart block
Bradyarrhythmia_AV_block_or_distal_conduction_disease_HARD	include	ICD10	I44 Atrioventricular and left bundle-branch block
Bradyarrhythmia_AV_block_or_distal_conduction_disease_HARD	include	ICD10	I44.0 Atrioventricular block, first degree
Bradyarrhythmia_AV_block_or_distal_conduction_disease_HARD	include	ICD10	I44.1 Atrioventricular block, second degree
Bradyarrhythmia_AV_block_or_distal_conduction_disease_HARD	include	ICD10	I44.2 Atrioventricular block, complete
Bradyarrhythmia_AV_block_or_distal_conduction_disease_HARD	include	ICD10	I44.3 Other and unspecified atrioventricular block
Bradyarrhythmia_AV_block_or_distal_conduction_disease_HARD	include	ICD10	I44.4 Left anterior fascicular block
Bradyarrhythmia_AV_block_or_distal_conduction_disease_HARD	include	ICD10	I44.5 Left posterior fascicular block
Bradyarrhythmia_AV_block_or_distal_conduction_disease_HARD	include	ICD10	I44.6 Other and unspecified fascicular block
Bradyarrhythmia_AV_block_or_distal_conduction_disease_HARD	include	ICD10	I44.7 Left bundle-branch block, unspecified
Bradyarrhythmia_AV_block_or_distal_conduction_disease_HARD	include	ICD10	I45.0 Right fascicular block
Bradyarrhythmia_AV_block_or_distal_conduction_disease_HARD	include	ICD10	I45.1 Other and unspecified right bundle-branch block
Bradyarrhythmia_AV_block_or_distal_conduction_disease_HARD	include	ICD10	I45.2 Bifascicular block
Bradyarrhythmia_AV_block_or_distal_conduction_disease_HARD	include	ICD10	I45.3 Trifascicular block
Bradyarrhythmia_AV_block_or_distal_conduction_disease_HARD	include	ICD10	I45.4 Nonspecific intraventricular block
Bradyarrhythmia_AV_block_or_distal_conduction_disease_HARD	include	ICD10	I45.5 Other specified heart block
Bradyarrhythmia_AV_block_or_distal_conduction_disease_HARD_V2	exclude	ICD9	3940 Mitral stenosis
Bradyarrhythmia_AV_block_or_distal_conduction_disease_HARD_V2	exclude	ICD9	3942 Mitral stenosis with insufficiency
Bradyarrhythmia_AV_block_or_distal_conduction_disease_HARD_V2	exclude	ICD9	3949 Other and unspecified diseases of mitral valve
Bradyarrhythmia_AV_block_or_distal_conduction_disease_HARD_V2	exclude	ICD9	3951 Rheumatic aortic insufficiency
Bradyarrhythmia_AV_block_or_distal_conduction_disease_HARD_V2	exclude	ICD9	3959 Other and unspecified diseases of aortic valve
Bradyarrhythmia_AV_block_or_distal_conduction_disease_HARD_V2	exclude	ICD9	4240 Mitral valve disorders
Bradyarrhythmia_AV_block_or_distal_conduction_disease_HARD_V2	exclude	ICD9	4241 Aortic valve disorders
Bradyarrhythmia_AV_block_or_distal_conduction_disease_HARD_V2	exclude	ICD9	4243 Pulmonary valve disorders
Bradyarrhythmia_AV_block_or_distal_conduction_disease_HARD_V2	exclude	ICD10	I05 Rheumatic mitral valve diseases
Bradyarrhythmia_AV_block_or_distal_conduction_disease_HARD_V2	exclude	ICD10	I05.0 Mitral stenosis
Bradyarrhythmia_AV_block_or_distal_conduction_disease_HARD_V2	exclude	ICD10	I05.1 Rheumatic mitral insufficiency
Bradyarrhythmia_AV_block_or_distal_conduction_disease_HARD_V2	exclude	ICD10	I05.2 Mitral stenosis with insufficiency
Bradyarrhythmia_AV_block_or_distal_conduction_disease_HARD_V2	exclude	ICD10	I05.8 Other mitral valve diseases
Bradyarrhythmia_AV_block_or_distal_conduction_disease_HARD_V2	exclude	ICD10	I05.9 Mitral valve disease, unspecified
Bradyarrhythmia_AV_block_or_distal_conduction_disease_HARD_V2	exclude	ICD10	I06 Rheumatic aortic valve diseases
Bradyarrhythmia_AV_block_or_distal_conduction_disease_HARD_V2	exclude	ICD10	I06.0 Rheumatic aortic stenosis
Bradyarrhythmia_AV_block_or_distal_conduction_disease_HARD_V2	exclude	ICD10	I06.1 Rheumatic aortic insufficiency
Bradyarrhythmia_AV_block_or_distal_conduction_disease_HARD_V2	exclude	ICD10	I06.2 Rheumatic aortic stenosis with insufficiency
Bradyarrhythmia_AV_block_or_distal_conduction_disease_HARD_V2	exclude	ICD10	I06.8 Other rheumatic aortic valve diseases
Bradyarrhythmia_AV_block_or_distal_conduction_disease_HARD_V2	exclude	ICD10	I06.9 Rheumatic aortic valve disease, unspecified
Bradyarrhythmia_AV_block_or_distal_conduction_disease_HARD_V2	exclude	ICD10	I07 Rheumatic tricuspid valve diseases
Bradyarrhythmia_AV_block_or_distal_conduction_disease_HARD_V2	exclude	ICD10	I07.0 Tricuspid stenosis
Bradyarrhythmia_AV_block_or_distal_conduction_disease_HARD_V2	exclude	ICD10	I07.1 Tricuspid insufficiency
Bradyarrhythmia_AV_block_or_distal_conduction_disease_HARD_V2	exclude	ICD10	I07.2 Tricuspid stenosis with insufficiency
Bradyarrhythmia_AV_block_or_distal_conduction_disease_HARD_V2	exclude	ICD10	I07.8 Other tricuspid valve diseases
Bradyarrhythmia_AV_block_or_distal_conduction_disease_HARD_V2	exclude	ICD10	I07.9 Tricuspid valve disease, unspecified
Bradyarrhythmia_AV_block_or_distal_conduction_disease_HARD_V2	exclude	ICD10	I08.0 Disorders of both mitral and aortic valves
Bradyarrhythmia_AV_block_or_distal_conduction_disease_HARD_V2	exclude	ICD10	I08.1 Disorders of both mitral and tricuspid valves
Bradyarrhythmia_AV_block_or_distal_conduction_disease_HARD_V2	exclude	ICD10	I08.2 Disorders of both aortic and tricuspid valves
Bradyarrhythmia_AV_block_or_distal_conduction_disease_HARD_V2	exclude	ICD10	I08.3 Combined disorders of mitral, aortic and tricuspid valves
Bradyarrhythmia_AV_block_or_distal_conduction_disease_HARD_V2	exclude	ICD10	I08.8 Other multiple valve diseases
Bradyarrhythmia_AV_block_or_distal_conduction_disease_HARD_V2	exclude	ICD10	I08.9 Multiple valve disease, unspecified
Bradyarrhythmia_AV_block_or_distal_conduction_disease_HARD_V2	exclude	ICD10	I09.1 Rheumatic diseases of endocardium, valve unspecified
Bradyarrhythmia_AV_block_or_distal_conduction_disease_HARD_V2	exclude	ICD10	I34 Nonrheumatic mitral valve disorders
Bradyarrhythmia_AV_block_or_distal_conduction_disease_HARD_V2	exclude	ICD10	I34.0 Mitral (valve) insufficiency
Bradyarrhythmia_AV_block_or_distal_conduction_disease_HARD_V2	exclude	ICD10	I34.1 Mitral (valve) prolapse
Bradyarrhythmia_AV_block_or_distal_conduction_disease_HARD_V2	exclude	ICD10	I34.2 Nonrheumatic mitral (valve) stenosis
Bradyarrhythmia_AV_block_or_distal_conduction_disease_HARD_V2	exclude	ICD10	I34.8 Other nonrheumatic mitral valve disorders
Bradyarrhythmia_AV_block_or_distal_conduction_disease_HARD_V2	exclude	ICD10	I34.9 Nonrheumatic mitral valve disorder, unspecified
Bradyarrhythmia_AV_block_or_distal_conduction_disease_HARD_V2	exclude	ICD10	I35 Nonrheumatic aortic valve disorders
Bradyarrhythmia_AV_block_or_distal_conduction_disease_HARD_V2	exclude	ICD10	I35.0 Aortic (valve) stenosis
Bradyarrhythmia_AV_block_or_distal_conduction_disease_HARD_V2	exclude	ICD10	I35.1 Aortic (valve) insufficiency
Bradyarrhythmia_AV_block_or_distal_conduction_disease_HARD_V2	exclude	ICD10	I35.2 Aortic (valve) stenosis with insufficiency
Bradyarrhythmia_AV_block_or_distal_conduction_disease_HARD_V2	exclude	ICD10	I35.8 Other aortic valve disorders
Bradyarrhythmia_AV_block_or_distal_conduction_disease_HARD_V2	exclude	ICD10	I35.9 Aortic valve disorder, unspecified
Bradyarrhythmia_AV_block_or_distal_conduction_disease_HARD_V2	exclude	ICD10	I36 Nonrheumatic tricuspid valve disorders
Bradyarrhythmia_AV_block_or_distal_conduction_disease_HARD_V2	exclude	ICD10	I36.0 Nonrheumatic tricuspid (valve) stenosis
Bradyarrhythmia_AV_block_or_distal_conduction_disease_HARD_V2	exclude	ICD10	I36.1 Nonrheumatic tricuspid (valve) insufficiency
Bradyarrhythmia_AV_block_or_distal_conduction_disease_HARD_V2	exclude	ICD10	I36.8 Other nonrheumatic tricuspid valve disorders
Bradyarrhythmia_AV_block_or_distal_conduction_disease_HARD_V2	exclude	ICD10	I36.9 Nonrheumatic tricuspid valve disorder, unspecified
Bradyarrhythmia_AV_block_or_distal_conduction_disease_HARD_V2	exclude	ICD10	I37 Pulmonary valve disorders
Bradyarrhythmia_AV_block_or_distal_conduction_disease_HARD_V2	exclude	ICD10	I37.0 Pulmonary valve stenosis
Bradyarrhythmia_AV_block_or_distal_conduction_disease_HARD_V2	exclude	ICD10	I37.1 Pulmonary valve insufficiency
Bradyarrhythmia_AV_block_or_distal_conduction_disease_HARD_V2	exclude	ICD10	I37.2 Pulmonary valve stenosis with insufficiency
Bradyarrhythmia_AV_block_or_distal_conduction_disease_HARD_V2	exclude	ICD10	I37.9 Pulmonary valve disorder, unspecified
Bradyarrhythmia_AV_block_or_distal_conduction_disease_HARD_V2	exclude	ICD10	I39.0 Mitral valve disorders in diseases classified elsewhere
Bradyarrhythmia_AV_block_or_distal_conduction_disease_HARD_V2	exclude	ICD10	I39.1 Aortic valve disorders in diseases classified elsewhere
Bradyarrhythmia_AV_block_or_distal_conduction_disease_HARD_V2	exclude	ICD10	I39.3 Pulmonary valve disorders in diseases classified elsewhere
Bradyarrhythmia_AV_block_or_distal_conduction_disease_HARD_V2	exclude	ICD10	I39.4 Multiple valve disorders in diseases classified elsewhere
Bradyarrhythmia_AV_block_or_distal_conduction_disease_HARD_V2	exclude	Non-cancer illness code, self-reported	aortic regurgitation / incompetence
Bradyarrhythmia_AV_block_or_distal_conduction_disease_HARD_V2	exclude	Non-cancer illness code, self-reported	aortic stenosis
Bradyarrhythmia_AV_block_or_distal_conduction_disease_HARD_V2	exclude	Non-cancer illness code, self-reported	aortic valve disease
Bradyarrhythmia_AV_block_or_distal_conduction_disease_HARD_V2	exclude	Non-cancer illness code, self-reported	heart valve problem/heart murmur
Bradyarrhythmia_AV_block_or_distal_conduction_disease_HARD_V2	exclude	Non-cancer illness code, self-reported	mitral regurgitation / incompetence
Bradyarrhythmia_AV_block_or_distal_conduction_disease_HARD_V2	exclude	Non-cancer illness code, self-reported	mitral stenosis
Bradyarrhythmia_AV_block_or_distal_conduction_disease_HARD_V2	exclude	Non-cancer illness code, self-reported	mitral valve disease
Bradyarrhythmia_AV_block_or_distal_conduction_disease_HARD_V2	exclude	Non-cancer illness code, self-reported	mitral valve prolapse
Bradyarrhythmia_AV_block_or_distal_conduction_disease_HARD_V2	exclude	OPCS4	K01 Transplantation of heart and lung
Bradyarrhythmia_AV_block_or_distal_conduction_disease_HARD_V2	exclude	OPCS4	K01.1 Allotransplantation of heart and lung
Bradyarrhythmia_AV_block_or_distal_conduction_disease_HARD_V2	exclude	OPCS4	K02 Other transplantation of heart
Bradyarrhythmia_AV_block_or_distal_conduction_disease_HARD_V2	exclude	OPCS4	K02.1 Allotransplantation of heart NEC
Bradyarrhythmia_AV_block_or_distal_conduction_disease_HARD_V2	exclude	OPCS4	K02.3 Implantation of prosthetic heart
Bradyarrhythmia_AV_block_or_distal_conduction_disease_HARD_V2	exclude	OPCS4	K04 Repair of tetralogy of Fallot
Bradyarrhythmia_AV_block_or_distal_conduction_disease_HARD_V2	exclude	OPCS4	K04.1 Repair of tetralogy of Fallot using valved right ventricular outflow conduit
Bradyarrhythmia_AV_block_or_distal_conduction_disease_HARD_V2	exclude	OPCS4	K04.2 Repair of tetralogy of Fallot using right ventricular outflow conduit NEC
Bradyarrhythmia_AV_block_or_distal_conduction_disease_HARD_V2	exclude	OPCS4	K04.4 Revision of repair of tetralogy of Fallot
Bradyarrhythmia_AV_block_or_distal_conduction_disease_HARD_V2	exclude	OPCS4	K07 Correction of total anomalous pulmonary venous connection
Bradyarrhythmia_AV_block_or_distal_conduction_disease_HARD_V2	exclude	OPCS4	K07.8 Other specified correction of total anomalous pulmonary venous connection
Bradyarrhythmia_AV_block_or_distal_conduction_disease_HARD_V2	exclude	OPCS4	K07.9 Unspecified correction of total anomalous pulmonary venous connection
Bradyarrhythmia_AV_block_or_distal_conduction_disease_HARD_V2	exclude	OPCS4	K09 Repair of defect of atrioventricular septum
Bradyarrhythmia_AV_block_or_distal_conduction_disease_HARD_V2	exclude	OPCS4	K09.1 Repair of defect of atrioventricular septum using dual prosthetic patches
Bradyarrhythmia_AV_block_or_distal_conduction_disease_HARD_V2	exclude	OPCS4	K09.2 Repair of defect of atrioventricular septum using prosthetic patch NEC
Bradyarrhythmia_AV_block_or_distal_conduction_disease_HARD_V2	exclude	OPCS4	K09.3 Repair of defect of atrioventricular septum using tissue graft
Bradyarrhythmia_AV_block_or_distal_conduction_disease_HARD_V2	exclude	OPCS4	K09.5 Primary repair of defect of atrioventricular septum NEC
Bradyarrhythmia_AV_block_or_distal_conduction_disease_HARD_V2	exclude	OPCS4	K09.9 Unspecified repair of defect of atrioventricular septum
Bradyarrhythmia_AV_block_or_distal_conduction_disease_HARD_V2	exclude	OPCS4	K10 Repair of defect of interatrial septum
Bradyarrhythmia_AV_block_or_distal_conduction_disease_HARD_V2	exclude	OPCS4	K10.1 Repair of defect of interatrial septum using prosthetic patch
Bradyarrhythmia_AV_block_or_distal_conduction_disease_HARD_V2	exclude	OPCS4	K10.2 Repair of defect of interatrial septum using pericardial patch
Bradyarrhythmia_AV_block_or_distal_conduction_disease_HARD_V2	exclude	OPCS4	K10.3 Repair of defect of interatrial septum using tissue graft NEC
Bradyarrhythmia_AV_block_or_distal_conduction_disease_HARD_V2	exclude	OPCS4	K10.4 Primary repair of defect of interatrial septum NEC
Bradyarrhythmia_AV_block_or_distal_conduction_disease_HARD_V2	exclude	OPCS4	K10.5 Revision of repair of defect of interatrial septum
Bradyarrhythmia_AV_block_or_distal_conduction_disease_HARD_V2	exclude	OPCS4	K10.8 Other specified repair of defect of interatrial septum
Bradyarrhythmia_AV_block_or_distal_conduction_disease_HARD_V2	exclude	OPCS4	K10.9 Unspecified repair of defect of interatrial septum
Bradyarrhythmia_AV_block_or_distal_conduction_disease_HARD_V2	exclude	OPCS4	K11 Repair of defect of interventricular septum
Bradyarrhythmia_AV_block_or_distal_conduction_disease_HARD_V2	exclude	OPCS4	K11.1 Repair of defect of interventricular septum using prosthetic patch
Bradyarrhythmia_AV_block_or_distal_conduction_disease_HARD_V2	exclude	OPCS4	K11.2 Repair of defect of interventricular septum using pericardial patch
Bradyarrhythmia_AV_block_or_distal_conduction_disease_HARD_V2	exclude	OPCS4	K11.4 Primary repair of defect of interventricular septum NEC
Bradyarrhythmia_AV_block_or_distal_conduction_disease_HARD_V2	exclude	OPCS4	K11.5 Revision of repair of defect of interventricular septum
Bradyarrhythmia_AV_block_or_distal_conduction_disease_HARD_V2	exclude	OPCS4	K11.9 Unspecified repair of defect of interventricular septum
Bradyarrhythmia_AV_block_or_distal_conduction_disease_HARD_V2	exclude	OPCS4	K12 Repair of defect of unspecified septum of heart
Bradyarrhythmia_AV_block_or_distal_conduction_disease_HARD_V2	exclude	OPCS4	K12.1 Repair of defect of septum of heart using prosthetic patch NEC
Bradyarrhythmia_AV_block_or_distal_conduction_disease_HARD_V2	exclude	OPCS4	K12.2 Repair of defect of septum of heart using pericardial patch NEC
Bradyarrhythmia_AV_block_or_distal_conduction_disease_HARD_V2	exclude	OPCS4	K12.4 Primary repair of defect of septum of heart NEC
Bradyarrhythmia_AV_block_or_distal_conduction_disease_HARD_V2	exclude	OPCS4	K12.8 Other specified repair of defect of unspecified septum of heart
Bradyarrhythmia_AV_block_or_distal_conduction_disease_HARD_V2	exclude	OPCS4	K13 Transluminal repair of defect of septum
Bradyarrhythmia_AV_block_or_distal_conduction_disease_HARD_V2	exclude	OPCS4	K13.1 Percutaneous transluminal repair of defect of interventricular septum using prosthesis
Bradyarrhythmia_AV_block_or_distal_conduction_disease_HARD_V2	exclude	OPCS4	K13.2 Percutaneous transluminal repair of defect of interventricular septum NEC
Bradyarrhythmia_AV_block_or_distal_conduction_disease_HARD_V2	exclude	OPCS4	K13.3 Percutaneous transluminal repair of defect of interatrial septum using prosthesis
Bradyarrhythmia_AV_block_or_distal_conduction_disease_HARD_V2	exclude	OPCS4	K13.4 Percutaneous transluminal repair of defect of interatrial septum NEC
Bradyarrhythmia_AV_block_or_distal_conduction_disease_HARD_V2	exclude	OPCS4	K13.9 Unspecified transluminal repair of defect of septum
Bradyarrhythmia_AV_block_or_distal_conduction_disease_HARD_V2	exclude	OPCS4	K14 Other open operations on septum of heart
Bradyarrhythmia_AV_block_or_distal_conduction_disease_HARD_V2	exclude	OPCS4	K14.2 Open atrial septostomy
Bradyarrhythmia_AV_block_or_distal_conduction_disease_HARD_V2	exclude	OPCS4	K14.8 Other specified other open operations on septum of heart
Bradyarrhythmia_AV_block_or_distal_conduction_disease_HARD_V2	exclude	OPCS4	K16 Other therapeutic transluminal operations on septum of heart
Bradyarrhythmia_AV_block_or_distal_conduction_disease_HARD_V2	exclude	OPCS4	K16.1 Percutaneous transluminal balloon atrial septostomy
Bradyarrhythmia_AV_block_or_distal_conduction_disease_HARD_V2	exclude	OPCS4	K16.3 Percutaneous transluminal atrial septum fenestration closure with prosthesis
Bradyarrhythmia_AV_block_or_distal_conduction_disease_HARD_V2	exclude	OPCS4	K16.5 Percutaneous transluminal closure of patent oval foramen with prosthesis
Bradyarrhythmia_AV_block_or_distal_conduction_disease_HARD_V2	exclude	OPCS4	K16.6 Percutaneous transluminal chemical mediated septal ablation
Bradyarrhythmia_AV_block_or_distal_conduction_disease_HARD_V2	exclude	OPCS4	K16.8 Other specified other therapeutic transluminal operations on septum of heart
Bradyarrhythmia_AV_block_or_distal_conduction_disease_HARD_V2	exclude	OPCS4	K18 Creation of valved cardiac conduit
Bradyarrhythmia_AV_block_or_distal_conduction_disease_HARD_V2	exclude	OPCS4	K18.3 Creation of valved conduit between right ventricle of heart and pulmonary artery
Bradyarrhythmia_AV_block_or_distal_conduction_disease_HARD_V2	exclude	OPCS4	K18.4 Creation of valved conduit between left ventricle of heart and aorta
Bradyarrhythmia_AV_block_or_distal_conduction_disease_HARD_V2	exclude	OPCS4	K18.8 Other specified creation of valved cardiac conduit
Bradyarrhythmia_AV_block_or_distal_conduction_disease_HARD_V2	exclude	OPCS4	K19 Creation of other cardiac conduit
Bradyarrhythmia_AV_block_or_distal_conduction_disease_HARD_V2	exclude	OPCS4	K19.1 Creation of conduit between atrium and ventricle of heart NEC
Bradyarrhythmia_AV_block_or_distal_conduction_disease_HARD_V2	exclude	OPCS4	K19.3 Creation of conduit between right ventricle of heart and pulmonary artery NEC
Bradyarrhythmia_AV_block_or_distal_conduction_disease_HARD_V2	exclude	OPCS4	K20 Refashioning of atrium
Bradyarrhythmia_AV_block_or_distal_conduction_disease_HARD_V2	exclude	OPCS4	K20.1 Correction of persistent sinus venosus
Bradyarrhythmia_AV_block_or_distal_conduction_disease_HARD_V2	exclude	OPCS4	K20.2 Correction of partial anomalous pulmonary venous drainage
Bradyarrhythmia_AV_block_or_distal_conduction_disease_HARD_V2	exclude	OPCS4	K20.8 Other specified refashioning of atrium
Bradyarrhythmia_AV_block_or_distal_conduction_disease_HARD_V2	exclude	OPCS4	K22 Other operations on wall of atrium
Bradyarrhythmia_AV_block_or_distal_conduction_disease_HARD_V2	exclude	OPCS4	K22.1 Excision of lesion of atrium
Bradyarrhythmia_AV_block_or_distal_conduction_disease_HARD_V2	exclude	OPCS4	K22.2 Repair of atrium NEC
Bradyarrhythmia_AV_block_or_distal_conduction_disease_HARD_V2	exclude	OPCS4	K22.3 Exclusion of left atrial appendage NEC
Bradyarrhythmia_AV_block_or_distal_conduction_disease_HARD_V2	exclude	OPCS4	K22.8 Other specified other operations on wall of atrium
Bradyarrhythmia_AV_block_or_distal_conduction_disease_HARD_V2	exclude	OPCS4	K22.9 Unspecified other operations on wall of atrium
Bradyarrhythmia_AV_block_or_distal_conduction_disease_HARD_V2	exclude	OPCS4	K23 Other operations of wall of heart
Bradyarrhythmia_AV_block_or_distal_conduction_disease_HARD_V2	exclude	OPCS4	K23.1 Excision of lesion of wall of heart NEC
Bradyarrhythmia_AV_block_or_distal_conduction_disease_HARD_V2	exclude	OPCS4	K23.2 Biopsy of lesion of wall of heart
Bradyarrhythmia_AV_block_or_distal_conduction_disease_HARD_V2	exclude	OPCS4	K23.3 Repair of wall of heart NEC
Bradyarrhythmia_AV_block_or_distal_conduction_disease_HARD_V2	exclude	OPCS4	K23.4 Revascularisation of wall of heart
Bradyarrhythmia_AV_block_or_distal_conduction_disease_HARD_V2	exclude	OPCS4	K23.8 Other specified other operations of wall of heart
Bradyarrhythmia_AV_block_or_distal_conduction_disease_HARD_V2	exclude	OPCS4	K24 Other operations on ventricles of heart
Bradyarrhythmia_AV_block_or_distal_conduction_disease_HARD_V2	exclude	OPCS4	K24.4 Repair of left ventricular aneurysm
Bradyarrhythmia_AV_block_or_distal_conduction_disease_HARD_V2	exclude	OPCS4	K24.5 Relief of left ventricular outflow tract obstruction
Bradyarrhythmia_AV_block_or_distal_conduction_disease_HARD_V2	exclude	OPCS4	K24.6 Myectomy of left ventricular outflow tract
Bradyarrhythmia_AV_block_or_distal_conduction_disease_HARD_V2	exclude	OPCS4	K24.8 Other specified other operations on ventricles of heart
Bradyarrhythmia_AV_block_or_distal_conduction_disease_HARD_V2	exclude	OPCS4	K25 Plastic repair of mitral valve
Bradyarrhythmia_AV_block_or_distal_conduction_disease_HARD_V2	exclude	OPCS4	K25.1 Allograft replacement of mitral valve
Bradyarrhythmia_AV_block_or_distal_conduction_disease_HARD_V2	exclude	OPCS4	K25.2 Xenograft replacement of mitral valve
Bradyarrhythmia_AV_block_or_distal_conduction_disease_HARD_V2	exclude	OPCS4	K25.3 Prosthetic replacement of mitral valve
Bradyarrhythmia_AV_block_or_distal_conduction_disease_HARD_V2	exclude	OPCS4	K25.4 Replacement of mitral valve NEC
Bradyarrhythmia_AV_block_or_distal_conduction_disease_HARD_V2	exclude	OPCS4	K25.5 Mitral valve repair NEC
Bradyarrhythmia_AV_block_or_distal_conduction_disease_HARD_V2	exclude	OPCS4	K25.8 Other specified plastic repair of mitral valve
Bradyarrhythmia_AV_block_or_distal_conduction_disease_HARD_V2	exclude	OPCS4	K25.9 Unspecified plastic repair of mitral valve
Bradyarrhythmia_AV_block_or_distal_conduction_disease_HARD_V2	exclude	OPCS4	K26 Plastic repair of aortic valve
Bradyarrhythmia_AV_block_or_distal_conduction_disease_HARD_V2	exclude	OPCS4	K26.1 Allograft replacement of aortic valve
Bradyarrhythmia_AV_block_or_distal_conduction_disease_HARD_V2	exclude	OPCS4	K26.2 Xenograft replacement of aortic valve
Bradyarrhythmia_AV_block_or_distal_conduction_disease_HARD_V2	exclude	OPCS4	K26.3 Prosthetic replacement of aortic valve
Bradyarrhythmia_AV_block_or_distal_conduction_disease_HARD_V2	exclude	OPCS4	K26.4 Replacement of aortic valve NEC
Bradyarrhythmia_AV_block_or_distal_conduction_disease_HARD_V2	exclude	OPCS4	K26.5 Aortic valve repair NEC
Bradyarrhythmia_AV_block_or_distal_conduction_disease_HARD_V2	exclude	OPCS4	K26.8 Other specified plastic repair of aortic valve
Bradyarrhythmia_AV_block_or_distal_conduction_disease_HARD_V2	exclude	OPCS4	K26.9 Unspecified plastic repair of aortic valve
Bradyarrhythmia_AV_block_or_distal_conduction_disease_HARD_V2	exclude	OPCS4	K27 Plastic repair of tricuspid valve
Bradyarrhythmia_AV_block_or_distal_conduction_disease_HARD_V2	exclude	OPCS4	K27.1 Allograft replacement of tricuspid valve
Bradyarrhythmia_AV_block_or_distal_conduction_disease_HARD_V2	exclude	OPCS4	K27.2 Xenograft replacement of tricuspid valve
Bradyarrhythmia_AV_block_or_distal_conduction_disease_HARD_V2	exclude	OPCS4	K27.3 Prosthetic replacement of tricuspid valve
Bradyarrhythmia_AV_block_or_distal_conduction_disease_HARD_V2	exclude	OPCS4	K27.4 Replacement of tricuspid valve NEC
Bradyarrhythmia_AV_block_or_distal_conduction_disease_HARD_V2	exclude	OPCS4	K27.5 Repositioning of tricuspid valve
Bradyarrhythmia_AV_block_or_distal_conduction_disease_HARD_V2	exclude	OPCS4	K27.6 Tricuspid valve repair NEC
Bradyarrhythmia_AV_block_or_distal_conduction_disease_HARD_V2	exclude	OPCS4	K27.8 Other specified plastic repair of tricuspid valve
Bradyarrhythmia_AV_block_or_distal_conduction_disease_HARD_V2	exclude	OPCS4	K28 Plastic repair of pulmonary valve
Bradyarrhythmia_AV_block_or_distal_conduction_disease_HARD_V2	exclude	OPCS4	K28.1 Allograft replacement of pulmonary valve
Bradyarrhythmia_AV_block_or_distal_conduction_disease_HARD_V2	exclude	OPCS4	K28.2 Xenograft replacement of pulmonary valve
Bradyarrhythmia_AV_block_or_distal_conduction_disease_HARD_V2	exclude	OPCS4	K28.3 Prosthetic replacement of pulmonary valve
Bradyarrhythmia_AV_block_or_distal_conduction_disease_HARD_V2	exclude	OPCS4	K28.4 Replacement of pulmonary valve NEC
Bradyarrhythmia_AV_block_or_distal_conduction_disease_HARD_V2	exclude	OPCS4	K28.5 Pulmonary valve repair NEC
Bradyarrhythmia_AV_block_or_distal_conduction_disease_HARD_V2	exclude	OPCS4	K28.8 Other specified plastic repair of pulmonary valve
Bradyarrhythmia_AV_block_or_distal_conduction_disease_HARD_V2	exclude	OPCS4	K29 Plastic repair of unspecified valve of heart
Bradyarrhythmia_AV_block_or_distal_conduction_disease_HARD_V2	exclude	OPCS4	K29.2 Xenograft replacement of valve of heart NEC
Bradyarrhythmia_AV_block_or_distal_conduction_disease_HARD_V2	exclude	OPCS4	K29.3 Prosthetic replacement of valve of heart NEC
Bradyarrhythmia_AV_block_or_distal_conduction_disease_HARD_V2	exclude	OPCS4	K30 Revision of plastic repair of valve of heart
Bradyarrhythmia_AV_block_or_distal_conduction_disease_HARD_V2	exclude	OPCS4	K30.1 Revision of plastic repair of mitral valve
Bradyarrhythmia_AV_block_or_distal_conduction_disease_HARD_V2	exclude	OPCS4	K30.2 Revision of plastic repair of aortic valve
Bradyarrhythmia_AV_block_or_distal_conduction_disease_HARD_V2	exclude	OPCS4	K30.3 Revision of plastic repair of tricuspid valve
Bradyarrhythmia_AV_block_or_distal_conduction_disease_HARD_V2	exclude	OPCS4	K30.4 Revision of plastic repair of pulmonary valve
Bradyarrhythmia_AV_block_or_distal_conduction_disease_HARD_V2	exclude	OPCS4	K31 Open incision of valve of heart
Bradyarrhythmia_AV_block_or_distal_conduction_disease_HARD_V2	exclude	OPCS4	K31.2 Open aortic valvotomy
Bradyarrhythmia_AV_block_or_distal_conduction_disease_HARD_V2	exclude	OPCS4	K31.4 Open pulmonary valvotomy
Bradyarrhythmia_AV_block_or_distal_conduction_disease_HARD_V2	exclude	OPCS4	K31.8 Other specified open incision of valve of heart
Bradyarrhythmia_AV_block_or_distal_conduction_disease_HARD_V2	exclude	OPCS4	K31.9 Unspecified open incision of valve of heart
Bradyarrhythmia_AV_block_or_distal_conduction_disease_HARD_V2	exclude	OPCS4	K33 Operations on aortic root
Bradyarrhythmia_AV_block_or_distal_conduction_disease_HARD_V2	exclude	OPCS4	K33.1 Aortic root replacement using pulmonary valve autograft with right ventricle to pulmonary artery valved conduit
Bradyarrhythmia_AV_block_or_distal_conduction_disease_HARD_V2	exclude	OPCS4	K33.3 Aortic root replacement using homograft
Bradyarrhythmia_AV_block_or_distal_conduction_disease_HARD_V2	exclude	OPCS4	K33.4 Aortic root replacement using mechanical prosthesis
Bradyarrhythmia_AV_block_or_distal_conduction_disease_HARD_V2	exclude	OPCS4	K33.5 Aortic root replacement NEC
Bradyarrhythmia_AV_block_or_distal_conduction_disease_HARD_V2	exclude	OPCS4	K33.8 Other specified operations on aortic root
Bradyarrhythmia_AV_block_or_distal_conduction_disease_HARD_V2	exclude	OPCS4	K34 Other open operations on valve of heart
Bradyarrhythmia_AV_block_or_distal_conduction_disease_HARD_V2	exclude	OPCS4	K34.1 Annuloplasty of mitral valve
Bradyarrhythmia_AV_block_or_distal_conduction_disease_HARD_V2	exclude	OPCS4	K34.2 Annuloplasty of tricuspid valve
Bradyarrhythmia_AV_block_or_distal_conduction_disease_HARD_V2	exclude	OPCS4	K34.3 Annuloplasty of valve of heart NEC
Bradyarrhythmia_AV_block_or_distal_conduction_disease_HARD_V2	exclude	OPCS4	K34.4 Excision of vegetations of valve of heart
Bradyarrhythmia_AV_block_or_distal_conduction_disease_HARD_V2	exclude	OPCS4	K34.8 Other specified other open operations on valve of heart
Bradyarrhythmia_AV_block_or_distal_conduction_disease_HARD_V2	exclude	OPCS4	K35 Therapeutic transluminal operations on valve of heart
Bradyarrhythmia_AV_block_or_distal_conduction_disease_HARD_V2	exclude	OPCS4	K35.1 Percutaneous transluminal mitral valvotomy
Bradyarrhythmia_AV_block_or_distal_conduction_disease_HARD_V2	exclude	OPCS4	K35.5 Percutaneous transluminal valvuloplasty
Bradyarrhythmia_AV_block_or_distal_conduction_disease_HARD_V2	exclude	OPCS4	K35.7 Percutaneous transluminal pulmonary valve replacement
Bradyarrhythmia_AV_block_or_distal_conduction_disease_HARD_V2	exclude	OPCS4	K35.8 Other specified therapeutic transluminal operations on valve of heart
Bradyarrhythmia_AV_block_or_distal_conduction_disease_HARD_V2	exclude	OPCS4	K37 Removal of obstruction from structure adjacent to valve of heart
Bradyarrhythmia_AV_block_or_distal_conduction_disease_HARD_V2	exclude	OPCS4	K37.2 Infundibulectomy of heart NEC
Bradyarrhythmia_AV_block_or_distal_conduction_disease_HARD_V2	exclude	OPCS4	K37.3 Repair of subaortic stenosis
Bradyarrhythmia_AV_block_or_distal_conduction_disease_HARD_V2	exclude	OPCS4	K37.4 Repair of supra-aortic stenosis
Bradyarrhythmia_AV_block_or_distal_conduction_disease_HARD_V2	exclude	OPCS4	K37.8 Other specified removal of obstruction from structure adjacent to valve of heart
Bradyarrhythmia_AV_block_or_distal_conduction_disease_HARD_V2	exclude	OPCS4	K38 Other operations on structure adjacent to valve of heart
Bradyarrhythmia_AV_block_or_distal_conduction_disease_HARD_V2	exclude	OPCS4	K38.1 Operations on papillary muscle
Bradyarrhythmia_AV_block_or_distal_conduction_disease_HARD_V2	exclude	OPCS4	K38.2 Operations on chordae tendineae
Bradyarrhythmia_AV_block_or_distal_conduction_disease_HARD_V2	exclude	OPCS4	K38.5 Closure of aortic sinus of Valsalva fistula
Bradyarrhythmia_AV_block_or_distal_conduction_disease_HARD_V2	exclude	OPCS4	K38.6 Repair of aortic sinus of Valsalva aneurysm
Bradyarrhythmia_AV_block_or_distal_conduction_disease_HARD_V2	exclude	OPCS4	K38.8 Other specified other operations on structure adjacent to valve of heart
Bradyarrhythmia_AV_block_or_distal_conduction_disease_HARD_V2	exclude	OPCS4	K40 Saphenous vein graft replacement of coronary artery
Bradyarrhythmia_AV_block_or_distal_conduction_disease_HARD_V2	exclude	OPCS4	K40.1 Saphenous vein graft replacement of one coronary artery
Bradyarrhythmia_AV_block_or_distal_conduction_disease_HARD_V2	exclude	OPCS4	K40.2 Saphenous vein graft replacement of two coronary arteries
Bradyarrhythmia_AV_block_or_distal_conduction_disease_HARD_V2	exclude	OPCS4	K40.3 Saphenous vein graft replacement of three coronary arteries
Bradyarrhythmia_AV_block_or_distal_conduction_disease_HARD_V2	exclude	OPCS4	K40.4 Saphenous vein graft replacement of four or more coronary arteries
Bradyarrhythmia_AV_block_or_distal_conduction_disease_HARD_V2	exclude	OPCS4	K40.8 Other specified saphenous vein graft replacement of coronary artery
Bradyarrhythmia_AV_block_or_distal_conduction_disease_HARD_V2	exclude	OPCS4	K40.9 Unspecified saphenous vein graft replacement of coronary artery
Bradyarrhythmia_AV_block_or_distal_conduction_disease_HARD_V2	exclude	OPCS4	K41 Other autograft replacement of coronary artery
Bradyarrhythmia_AV_block_or_distal_conduction_disease_HARD_V2	exclude	OPCS4	K41.1 Autograft replacement of one coronary artery NEC
Bradyarrhythmia_AV_block_or_distal_conduction_disease_HARD_V2	exclude	OPCS4	K41.2 Autograft replacement of two coronary arteries NEC
Bradyarrhythmia_AV_block_or_distal_conduction_disease_HARD_V2	exclude	OPCS4	K41.3 Autograft replacement of three coronary arteries NEC
Bradyarrhythmia_AV_block_or_distal_conduction_disease_HARD_V2	exclude	OPCS4	K41.4 Autograft replacement of four or more coronary arteries NEC
Bradyarrhythmia_AV_block_or_distal_conduction_disease_HARD_V2	exclude	OPCS4	K42 Allograft replacement of coronary artery
Bradyarrhythmia_AV_block_or_distal_conduction_disease_HARD_V2	exclude	OPCS4	K42.2 Allograft replacement of two coronary arteries
Bradyarrhythmia_AV_block_or_distal_conduction_disease_HARD_V2	exclude	OPCS4	K42.4 Allograft replacement of four or more coronary arteries
Bradyarrhythmia_AV_block_or_distal_conduction_disease_HARD_V2	exclude	OPCS4	K43 Prosthetic replacement of coronary artery
Bradyarrhythmia_AV_block_or_distal_conduction_disease_HARD_V2	exclude	OPCS4	K43.1 Prosthetic replacement of one coronary artery
Bradyarrhythmia_AV_block_or_distal_conduction_disease_HARD_V2	exclude	OPCS4	K43.3 Prosthetic replacement of three coronary arteries
Bradyarrhythmia_AV_block_or_distal_conduction_disease_HARD_V2	exclude	OPCS4	K43.9 Unspecified prosthetic replacement of coronary artery
Bradyarrhythmia_AV_block_or_distal_conduction_disease_HARD_V2	exclude	OPCS4	K44 Other replacement of coronary artery
Bradyarrhythmia_AV_block_or_distal_conduction_disease_HARD_V2	exclude	OPCS4	K44.1 Replacement of coronary arteries using multiple methods
Bradyarrhythmia_AV_block_or_distal_conduction_disease_HARD_V2	exclude	OPCS4	K44.2 Revision of replacement of coronary artery
Bradyarrhythmia_AV_block_or_distal_conduction_disease_HARD_V2	exclude	OPCS4	K44.8 Other specified other replacement of coronary artery
Bradyarrhythmia_AV_block_or_distal_conduction_disease_HARD_V2	exclude	OPCS4	K44.9 Unspecified other replacement of coronary artery
Bradyarrhythmia_AV_block_or_distal_conduction_disease_HARD_V2	exclude	OPCS4	K45 Connection of thoracic artery to coronary artery
Bradyarrhythmia_AV_block_or_distal_conduction_disease_HARD_V2	exclude	OPCS4	K45.1 Double anastomosis of mammary arteries to coronary arteries
Bradyarrhythmia_AV_block_or_distal_conduction_disease_HARD_V2	exclude	OPCS4	K45.2 Double anastomosis of thoracic arteries to coronary arteries NEC
Bradyarrhythmia_AV_block_or_distal_conduction_disease_HARD_V2	exclude	OPCS4	K45.3 Anastomosis of mammary artery to left anterior descending coronary artery
Bradyarrhythmia_AV_block_or_distal_conduction_disease_HARD_V2	exclude	OPCS4	K45.4 Anastomosis of mammary artery to coronary artery NEC
Bradyarrhythmia_AV_block_or_distal_conduction_disease_HARD_V2	exclude	OPCS4	K45.5 Anastomosis of thoracic artery to coronary artery NEC
Bradyarrhythmia_AV_block_or_distal_conduction_disease_HARD_V2	exclude	OPCS4	K45.6 Revision of connection of thoracic artery to coronary artery
Bradyarrhythmia_AV_block_or_distal_conduction_disease_HARD_V2	exclude	OPCS4	K45.8 Other specified connection of thoracic artery to coronary artery
Bradyarrhythmia_AV_block_or_distal_conduction_disease_HARD_V2	exclude	OPCS4	K45.9 Unspecified connection of thoracic artery to coronary artery
Bradyarrhythmia_AV_block_or_distal_conduction_disease_HARD_V2	exclude	OPCS4	K46 Other bypass of coronary artery
Bradyarrhythmia_AV_block_or_distal_conduction_disease_HARD_V2	exclude	OPCS4	K46.1 Double implantation of mammary arteries into heart
Bradyarrhythmia_AV_block_or_distal_conduction_disease_HARD_V2	exclude	OPCS4	K46.2 Double implantation of thoracic arteries into heart NEC
Bradyarrhythmia_AV_block_or_distal_conduction_disease_HARD_V2	exclude	OPCS4	K46.3 Implantation of mammary artery into heart NEC
Bradyarrhythmia_AV_block_or_distal_conduction_disease_HARD_V2	exclude	OPCS4	K46.4 Implantation of thoracic artery into heart NEC
Bradyarrhythmia_AV_block_or_distal_conduction_disease_HARD_V2	exclude	OPCS4	K46.9 Unspecified other bypass of coronary artery
Bradyarrhythmia_AV_block_or_distal_conduction_disease_HARD_V2	exclude	OPCS4	K47 Repair of coronary artery
Bradyarrhythmia_AV_block_or_distal_conduction_disease_HARD_V2	exclude	OPCS4	K47.1 Endarterectomy of coronary artery
Bradyarrhythmia_AV_block_or_distal_conduction_disease_HARD_V2	exclude	OPCS4	K47.2 Repair of arteriovenous fistula of coronary artery
Bradyarrhythmia_AV_block_or_distal_conduction_disease_HARD_V2	exclude	OPCS4	K47.3 Repair of aneurysm of coronary artery
Bradyarrhythmia_AV_block_or_distal_conduction_disease_HARD_V2	exclude	OPCS4	K47.8 Other specified repair of coronary artery
Bradyarrhythmia_AV_block_or_distal_conduction_disease_HARD_V2	exclude	OPCS4	K48 Other open operations on coronary artery
Bradyarrhythmia_AV_block_or_distal_conduction_disease_HARD_V2	exclude	OPCS4	K48.2 Transposition of coronary artery NEC
Bradyarrhythmia_AV_block_or_distal_conduction_disease_HARD_V2	exclude	OPCS4	K48.8 Other specified other open operations on coronary artery
Bradyarrhythmia_AV_block_or_distal_conduction_disease_HARD_V2	exclude	OPCS4	K49 Transluminal balloon angioplasty of coronary artery
Bradyarrhythmia_AV_block_or_distal_conduction_disease_HARD_V2	exclude	OPCS4	K50.3 Percutaneous transluminal injection of therapeutic substance into coronary artery NEC
Bradyarrhythmia_AV_block_or_distal_conduction_disease_HARD_V2	exclude	OPCS4	K52 Open operations on conducting system of heart
Bradyarrhythmia_AV_block_or_distal_conduction_disease_HARD_V2	exclude	OPCS4	K52.1 Open ablation of atrioventricular node
Bradyarrhythmia_AV_block_or_distal_conduction_disease_HARD_V2	exclude	OPCS4	K52.2 Epicardial excision of rhythmogenic focus
Bradyarrhythmia_AV_block_or_distal_conduction_disease_HARD_V2	exclude	OPCS4	K52.3 Endocardial excision of rhythmogenic focus
Bradyarrhythmia_AV_block_or_distal_conduction_disease_HARD_V2	exclude	OPCS4	K52.4 Open division of accessory pathway within heart
Bradyarrhythmia_AV_block_or_distal_conduction_disease_HARD_V2	exclude	OPCS4	K52.5 Open division of conducting system of heart NEC
Bradyarrhythmia_AV_block_or_distal_conduction_disease_HARD_V2	exclude	OPCS4	K52.6 Incision of tissue in atria
Bradyarrhythmia_AV_block_or_distal_conduction_disease_HARD_V2	exclude	OPCS4	K52.8 Other specified open operations on conducting system of heart
Bradyarrhythmia_AV_block_or_distal_conduction_disease_HARD_V2	exclude	OPCS4	K52.9 Unspecified open operations on conducting system of heart
Bradyarrhythmia_AV_block_or_distal_conduction_disease_HARD_V2	exclude	OPCS4	K53 Other incision of heart
Bradyarrhythmia_AV_block_or_distal_conduction_disease_HARD_V2	exclude	OPCS4	K53.1 Inspection of valve of heart
Bradyarrhythmia_AV_block_or_distal_conduction_disease_HARD_V2	exclude	OPCS4	K53.9 Unspecified other incision of heart
Bradyarrhythmia_AV_block_or_distal_conduction_disease_HARD_V2	exclude	OPCS4	K54 Open heart assist operations
Bradyarrhythmia_AV_block_or_distal_conduction_disease_HARD_V2	exclude	OPCS4	K54.1 Open implantation of ventricular assist device
Bradyarrhythmia_AV_block_or_distal_conduction_disease_HARD_V2	exclude	OPCS4	K54.2 Open removal of ventricular assist device
Bradyarrhythmia_AV_block_or_distal_conduction_disease_HARD_V2	exclude	OPCS4	K54.8 Other specified open heart assist operations
Bradyarrhythmia_AV_block_or_distal_conduction_disease_HARD_V2	exclude	OPCS4	K55 Other open operations on heart
Bradyarrhythmia_AV_block_or_distal_conduction_disease_HARD_V2	exclude	OPCS4	K55.2 Open chest massage of heart
Bradyarrhythmia_AV_block_or_distal_conduction_disease_HARD_V2	exclude	OPCS4	K55.3 Open removal of cardiac thrombus
Bradyarrhythmia_AV_block_or_distal_conduction_disease_HARD_V2	exclude	OPCS4	K55.5 Resection of heart tumour
Bradyarrhythmia_AV_block_or_distal_conduction_disease_HARD_V2	exclude	OPCS4	K55.6 Repair of traumatic injury of heart
Bradyarrhythmia_AV_block_or_distal_conduction_disease_HARD_V2	exclude	OPCS4	K55.8 Other specified other open operations on heart
Bradyarrhythmia_AV_block_or_distal_conduction_disease_HARD_V2	exclude	OPCS4	K55.9 Unspecified other open operations on heart
Bradyarrhythmia_AV_block_or_distal_conduction_disease_HARD_V2	exclude	OPCS4	K57.1 Percutaneous transluminal ablation of atrioventricular node
Bradyarrhythmia_AV_block_or_distal_conduction_disease_HARD_V2	exclude	OPCS4	K57.2 Percutaneous transluminal ablation of conducting system of heart NEC
Bradyarrhythmia_AV_block_or_distal_conduction_disease_HARD_V2	exclude	OPCS4	K58.3 Percutaneous transluminal right ventricular biopsy
Bradyarrhythmia_AV_block_or_distal_conduction_disease_HARD_V2	exclude	OPCS4	K58.4 Percutaneous transluminal left ventricular biopsy
Bradyarrhythmia_AV_block_or_distal_conduction_disease_HARD_V2	exclude	Operation code	aortic valve repair/replacement
Bradyarrhythmia_AV_block_or_distal_conduction_disease_HARD_V2	exclude	Operation code	heart valve surgery
Bradyarrhythmia_AV_block_or_distal_conduction_disease_HARD_V2	exclude	Operation code	mitral valve repair/replacement
Bradyarrhythmia_AV_block_or_distal_conduction_disease_HARD_V2	exclude	Operation code	other valve repair/replacement
Bradyarrhythmia_AV_block_or_distal_conduction_disease_HARD_V2	exclude	Source of myocardial infarction report	Death only
Bradyarrhythmia_AV_block_or_distal_conduction_disease_HARD_V2	exclude	Source of myocardial infarction report	Hospital admission
Bradyarrhythmia_AV_block_or_distal_conduction_disease_HARD_V2	exclude	Source of myocardial infarction report	Self-reported only
Bradyarrhythmia_AV_block_or_distal_conduction_disease_HARD_V2	include	ICD9	4260 Atrioventricular block, complete
Bradyarrhythmia_AV_block_or_distal_conduction_disease_HARD_V2	include	ICD9	4261 Atrioventricular block, other and unspecified
Bradyarrhythmia_AV_block_or_distal_conduction_disease_HARD_V2	include	ICD9	4263 Other left bundle branch block
Bradyarrhythmia_AV_block_or_distal_conduction_disease_HARD_V2	include	ICD9	4264 Right bundle branch block
Bradyarrhythmia_AV_block_or_distal_conduction_disease_HARD_V2	include	ICD9	4265 Bundle branch block, unspecified
Bradyarrhythmia_AV_block_or_distal_conduction_disease_HARD_V2	include	ICD9	4266 Other specified heart block
Bradyarrhythmia_AV_block_or_distal_conduction_disease_HARD_V2	include	ICD10	I44 Atrioventricular and left bundle-branch block
Bradyarrhythmia_AV_block_or_distal_conduction_disease_HARD_V2	include	ICD10	I44.0 Atrioventricular block, first degree
Bradyarrhythmia_AV_block_or_distal_conduction_disease_HARD_V2	include	ICD10	I44.1 Atrioventricular block, second degree
Bradyarrhythmia_AV_block_or_distal_conduction_disease_HARD_V2	include	ICD10	I44.2 Atrioventricular block, complete
Bradyarrhythmia_AV_block_or_distal_conduction_disease_HARD_V2	include	ICD10	I44.3 Other and unspecified atrioventricular block
Bradyarrhythmia_AV_block_or_distal_conduction_disease_HARD_V2	include	ICD10	I44.4 Left anterior fascicular block
Bradyarrhythmia_AV_block_or_distal_conduction_disease_HARD_V2	include	ICD10	I44.5 Left posterior fascicular block
Bradyarrhythmia_AV_block_or_distal_conduction_disease_HARD_V2	include	ICD10	I44.6 Other and unspecified fascicular block
Bradyarrhythmia_AV_block_or_distal_conduction_disease_HARD_V2	include	ICD10	I44.7 Left bundle-branch block, unspecified
Bradyarrhythmia_AV_block_or_distal_conduction_disease_HARD_V2	include	ICD10	I45.0 Right fascicular block
Bradyarrhythmia_AV_block_or_distal_conduction_disease_HARD_V2	include	ICD10	I45.1 Other and unspecified right bundle-branch block
Bradyarrhythmia_AV_block_or_distal_conduction_disease_HARD_V2	include	ICD10	I45.2 Bifascicular block
Bradyarrhythmia_AV_block_or_distal_conduction_disease_HARD_V2	include	ICD10	I45.3 Trifascicular block
Bradyarrhythmia_AV_block_or_distal_conduction_disease_HARD_V2	include	ICD10	I45.4 Nonspecific intraventricular block
Bradyarrhythmia_AV_block_or_distal_conduction_disease_HARD_V2	include	ICD10	I45.5 Other specified heart block
Bradyarrhythmia_general_inclusive_definition	include	ICD9	4260 Atrioventricular block, complete
Bradyarrhythmia_general_inclusive_definition	include	ICD9	4261 Atrioventricular block, other and unspecified
Bradyarrhythmia_general_inclusive_definition	include	ICD9	4263 Other left bundle branch block
Bradyarrhythmia_general_inclusive_definition	include	ICD9	4264 Right bundle branch block
Bradyarrhythmia_general_inclusive_definition	include	ICD9	4265 Bundle branch block, unspecified
Bradyarrhythmia_general_inclusive_definition	include	ICD9	4266 Other specified heart block
Bradyarrhythmia_general_inclusive_definition	include	ICD10	I44 Atrioventricular and left bundle-branch block
Bradyarrhythmia_general_inclusive_definition	include	ICD10	I44.0 Atrioventricular block, first degree
Bradyarrhythmia_general_inclusive_definition	include	ICD10	I44.1 Atrioventricular block, second degree
Bradyarrhythmia_general_inclusive_definition	include	ICD10	I44.2 Atrioventricular block, complete
Bradyarrhythmia_general_inclusive_definition	include	ICD10	I44.3 Other and unspecified atrioventricular block
Bradyarrhythmia_general_inclusive_definition	include	ICD10	I44.4 Left anterior fascicular block
Bradyarrhythmia_general_inclusive_definition	include	ICD10	I44.5 Left posterior fascicular block
Bradyarrhythmia_general_inclusive_definition	include	ICD10	I44.6 Other and unspecified fascicular block
Bradyarrhythmia_general_inclusive_definition	include	ICD10	I44.7 Left bundle-branch block, unspecified
Bradyarrhythmia_general_inclusive_definition	include	ICD10	I45.0 Right fascicular block
Bradyarrhythmia_general_inclusive_definition	include	ICD10	I45.1 Other and unspecified right bundle-branch block
Bradyarrhythmia_general_inclusive_definition	include	ICD10	I45.2 Bifascicular block
Bradyarrhythmia_general_inclusive_definition	include	ICD10	I45.3 Trifascicular block
Bradyarrhythmia_general_inclusive_definition	include	ICD10	I45.4 Nonspecific intraventricular block
Bradyarrhythmia_general_inclusive_definition	include	ICD10	I45.5 Other specified heart block
Bradyarrhythmia_general_inclusive_definition	include	ICD10	I49.5 Sick sinus syndrome
Bradyarrhythmia_general_inclusive_definition	include	Non-cancer illness code, self-reported	sick sinus syndrome
Bradyarrhythmia_general_inclusive_definition	include	OPCS4	K60 Cardiac pacemaker system introduced through vein
Bradyarrhythmia_general_inclusive_definition	include	OPCS4	K60.1 Implantation of intravenous cardiac pacemaker system NEC
Bradyarrhythmia_general_inclusive_definition	include	OPCS4	K60.2 Resiting of lead of intravenous cardiac pacemaker system
Bradyarrhythmia_general_inclusive_definition	include	OPCS4	K60.3 Renewal of intravenous cardiac pacemaker system
Bradyarrhythmia_general_inclusive_definition	include	OPCS4	K60.4 Removal of intravenous cardiac pacemaker system
Bradyarrhythmia_general_inclusive_definition	include	OPCS4	K60.5 Implantation of intravenous single chamber cardiac pacemaker system
Bradyarrhythmia_general_inclusive_definition	include	OPCS4	K60.6 Implantation of intravenous dual chamber cardiac pacemaker system
Bradyarrhythmia_general_inclusive_definition	include	OPCS4	K60.7 Implantation of intravenous biventricular cardiac pacemaker system
Bradyarrhythmia_general_inclusive_definition	include	OPCS4	K60.8 Other specified cardiac pacemaker system introduced through vein
Bradyarrhythmia_general_inclusive_definition	include	OPCS4	K60.9 Unspecified cardiac pacemaker system introduced through vein
Bradyarrhythmia_general_inclusive_definition	include	OPCS4	K61 Other cardiac pacemaker system
Bradyarrhythmia_general_inclusive_definition	include	OPCS4	K61.1 Implantation of cardiac pacemaker system NEC
Bradyarrhythmia_general_inclusive_definition	include	OPCS4	K61.2 Resiting of lead of cardiac pacemaker system NEC
Bradyarrhythmia_general_inclusive_definition	include	OPCS4	K61.3 Renewal of cardiac pacemaker system NEC
Bradyarrhythmia_general_inclusive_definition	include	OPCS4	K61.4 Removal of cardiac pacemaker system NEC
Bradyarrhythmia_general_inclusive_definition	include	OPCS4	K61.5 Implantation of single chamber cardiac pacemaker system
Bradyarrhythmia_general_inclusive_definition	include	OPCS4	K61.6 Implantation of dual chamber cardiac pacemaker system
Bradyarrhythmia_general_inclusive_definition	include	OPCS4	K61.7 Implantation of biventricular cardiac pacemaker system
Bradyarrhythmia_general_inclusive_definition	include	OPCS4	K61.8 Other specified other cardiac pacemaker system
Bradyarrhythmia_general_inclusive_definition	include	OPCS4	K61.9 Unspecified other cardiac pacemaker system
Bradyarrhythmia_general_inclusive_definition	include	Operation code	pacemaker battery change
Bradyarrhythmia_general_inclusive_definition	include	Operation code	pacemaker insertion
Bradyarrhythmia_general_inclusive_definition	include	Operation code	pacemaker/defibrillator insertion
Bradyarrhythmia_general_inclusive_definition	include	Pace-maker	Yes
Bradyarrhythmia_only	include	ICD9	4260 Atrioventricular block, complete
Bradyarrhythmia_only	include	ICD9	4261 Atrioventricular block, other and unspecified
Bradyarrhythmia_only	include	ICD9	4266 Other specified heart block
Bradyarrhythmia_only	include	ICD10	I44 Atrioventricular and left bundle-branch block
Bradyarrhythmia_only	include	ICD10	I44.1 Atrioventricular block, second degree
Bradyarrhythmia_only	include	ICD10	I44.2 Atrioventricular block, complete
Bradyarrhythmia_only	include	ICD10	I44.3 Other and unspecified atrioventricular block
Bradyarrhythmia_only	include	ICD10	I45.5 Other specified heart block
Bradyarrhythmia_only	include	ICD10	I49.5 Sick sinus syndrome
Bradyarrhythmia_only	include	Non-cancer illness code, self-reported	sick sinus syndrome
Bradyarrhythmia_only	include	OPCS4	K60 Cardiac pacemaker system introduced through vein
Bradyarrhythmia_only	include	OPCS4	K60.1 Implantation of intravenous cardiac pacemaker system NEC
Bradyarrhythmia_only	include	OPCS4	K60.2 Resiting of lead of intravenous cardiac pacemaker system
Bradyarrhythmia_only	include	OPCS4	K60.3 Renewal of intravenous cardiac pacemaker system
Bradyarrhythmia_only	include	OPCS4	K60.4 Removal of intravenous cardiac pacemaker system
Bradyarrhythmia_only	include	OPCS4	K60.5 Implantation of intravenous single chamber cardiac pacemaker system
Bradyarrhythmia_only	include	OPCS4	K60.6 Implantation of intravenous dual chamber cardiac pacemaker system
Bradyarrhythmia_only	include	OPCS4	K60.8 Other specified cardiac pacemaker system introduced through vein
Bradyarrhythmia_only	include	OPCS4	K60.9 Unspecified cardiac pacemaker system introduced through vein
Bradyarrhythmia_only	include	OPCS4	K61 Other cardiac pacemaker system
Bradyarrhythmia_only	include	OPCS4	K61.1 Implantation of cardiac pacemaker system NEC
Bradyarrhythmia_only	include	OPCS4	K61.2 Resiting of lead of cardiac pacemaker system NEC
Bradyarrhythmia_only	include	OPCS4	K61.3 Renewal of cardiac pacemaker system NEC
Bradyarrhythmia_only	include	OPCS4	K61.4 Removal of cardiac pacemaker system NEC
Bradyarrhythmia_only	include	OPCS4	K61.5 Implantation of single chamber cardiac pacemaker system
Bradyarrhythmia_only	include	OPCS4	K61.6 Implantation of dual chamber cardiac pacemaker system
Bradyarrhythmia_only	include	OPCS4	K61.8 Other specified other cardiac pacemaker system
Bradyarrhythmia_only	include	OPCS4	K61.9 Unspecified other cardiac pacemaker system
Bradyarrhythmia_only	include	Operation code	pacemaker battery change
Bradyarrhythmia_only	include	Operation code	pacemaker insertion
Bradyarrhythmia_only	include	Operation code	pacemaker/defibrillator insertion
Bradyarrhythmia_only	include	Pace-maker	Yes
Bradyarrhythmia_Pacemaker	include	OPCS4	K60 Cardiac pacemaker system introduced through vein
Bradyarrhythmia_Pacemaker	include	OPCS4	K60.1 Implantation of intravenous cardiac pacemaker system NEC
Bradyarrhythmia_Pacemaker	include	OPCS4	K60.2 Resiting of lead of intravenous cardiac pacemaker system
Bradyarrhythmia_Pacemaker	include	OPCS4	K60.3 Renewal of intravenous cardiac pacemaker system
Bradyarrhythmia_Pacemaker	include	OPCS4	K60.4 Removal of intravenous cardiac pacemaker system
Bradyarrhythmia_Pacemaker	include	OPCS4	K60.5 Implantation of intravenous single chamber cardiac pacemaker system
Bradyarrhythmia_Pacemaker	include	OPCS4	K60.6 Implantation of intravenous dual chamber cardiac pacemaker system
Bradyarrhythmia_Pacemaker	include	OPCS4	K60.7 Implantation of intravenous biventricular cardiac pacemaker system
Bradyarrhythmia_Pacemaker	include	OPCS4	K60.8 Other specified cardiac pacemaker system introduced through vein
Bradyarrhythmia_Pacemaker	include	OPCS4	K60.9 Unspecified cardiac pacemaker system introduced through vein
Bradyarrhythmia_Pacemaker	include	OPCS4	K61 Other cardiac pacemaker system
Bradyarrhythmia_Pacemaker	include	OPCS4	K61.1 Implantation of cardiac pacemaker system NEC
Bradyarrhythmia_Pacemaker	include	OPCS4	K61.2 Resiting of lead of cardiac pacemaker system NEC
Bradyarrhythmia_Pacemaker	include	OPCS4	K61.3 Renewal of cardiac pacemaker system NEC
Bradyarrhythmia_Pacemaker	include	OPCS4	K61.4 Removal of cardiac pacemaker system NEC
Bradyarrhythmia_Pacemaker	include	OPCS4	K61.5 Implantation of single chamber cardiac pacemaker system
Bradyarrhythmia_Pacemaker	include	OPCS4	K61.6 Implantation of dual chamber cardiac pacemaker system
Bradyarrhythmia_Pacemaker	include	OPCS4	K61.7 Implantation of biventricular cardiac pacemaker system
Bradyarrhythmia_Pacemaker	include	OPCS4	K61.8 Other specified other cardiac pacemaker system
Bradyarrhythmia_Pacemaker	include	OPCS4	K61.9 Unspecified other cardiac pacemaker system
Bradyarrhythmia_Pacemaker	include	Operation code	pacemaker battery change
Bradyarrhythmia_Pacemaker	include	Operation code	pacemaker insertion
Bradyarrhythmia_Pacemaker	include	Operation code	pacemaker/defibrillator insertion
Bradyarrhythmia_Pacemaker	include	Pace-maker	Yes
Bradyarrhythmia_Pacemaker_v2	include	ICD10	Z45.0 Adjustment and management of cardiac pacemaker
Bradyarrhythmia_Pacemaker_v2	include	OPCS4	K60 Cardiac pacemaker system introduced through vein
Bradyarrhythmia_Pacemaker_v2	include	OPCS4	K60.1 Implantation of intravenous cardiac pacemaker system NEC
Bradyarrhythmia_Pacemaker_v2	include	OPCS4	K60.2 Resiting of lead of intravenous cardiac pacemaker system
Bradyarrhythmia_Pacemaker_v2	include	OPCS4	K60.3 Renewal of intravenous cardiac pacemaker system
Bradyarrhythmia_Pacemaker_v2	include	OPCS4	K60.4 Removal of intravenous cardiac pacemaker system
Bradyarrhythmia_Pacemaker_v2	include	OPCS4	K60.5 Implantation of intravenous single chamber cardiac pacemaker system
Bradyarrhythmia_Pacemaker_v2	include	OPCS4	K60.6 Implantation of intravenous dual chamber cardiac pacemaker system
Bradyarrhythmia_Pacemaker_v2	include	OPCS4	K60.7 Implantation of intravenous biventricular cardiac pacemaker system
Bradyarrhythmia_Pacemaker_v2	include	OPCS4	K60.8 Other specified cardiac pacemaker system introduced through vein
Bradyarrhythmia_Pacemaker_v2	include	OPCS4	K60.9 Unspecified cardiac pacemaker system introduced through vein
Bradyarrhythmia_Pacemaker_v2	include	OPCS4	K61 Other cardiac pacemaker system
Bradyarrhythmia_Pacemaker_v2	include	OPCS4	K61.1 Implantation of cardiac pacemaker system NEC
Bradyarrhythmia_Pacemaker_v2	include	OPCS4	K61.2 Resiting of lead of cardiac pacemaker system NEC
Bradyarrhythmia_Pacemaker_v2	include	OPCS4	K61.3 Renewal of cardiac pacemaker system NEC
Bradyarrhythmia_Pacemaker_v2	include	OPCS4	K61.4 Removal of cardiac pacemaker system NEC
Bradyarrhythmia_Pacemaker_v2	include	OPCS4	K61.5 Implantation of single chamber cardiac pacemaker system
Bradyarrhythmia_Pacemaker_v2	include	OPCS4	K61.6 Implantation of dual chamber cardiac pacemaker system
Bradyarrhythmia_Pacemaker_v2	include	OPCS4	K61.7 Implantation of biventricular cardiac pacemaker system
Bradyarrhythmia_Pacemaker_v2	include	OPCS4	K61.8 Other specified other cardiac pacemaker system
Bradyarrhythmia_Pacemaker_v2	include	OPCS4	K61.9 Unspecified other cardiac pacemaker system
Bradyarrhythmia_Pacemaker_v2	include	Operation code	pacemaker battery change
Bradyarrhythmia_Pacemaker_v2	include	Operation code	pacemaker insertion
Bradyarrhythmia_Pacemaker_v2	include	Operation code	pacemaker/defibrillator insertion
Bradyarrhythmia_Pacemaker_v2	include	Pace-maker	Yes
Bradyarrhythmia_sinus_node_dysfunction	include	ICD10	I49.5 Sick sinus syndrome
Bradyarrhythmia_sinus_node_dysfunction	include	Non-cancer illness code, self-reported	sick sinus syndrome
Bradyarrhythmia_sinus_node_dysfunction_HARD	exclude	ICD9	3940 Mitral stenosis
Bradyarrhythmia_sinus_node_dysfunction_HARD	exclude	ICD9	3942 Mitral stenosis with insufficiency
Bradyarrhythmia_sinus_node_dysfunction_HARD	exclude	ICD9	3949 Other and unspecified diseases of mitral valve
Bradyarrhythmia_sinus_node_dysfunction_HARD	exclude	ICD9	3951 Rheumatic aortic insufficiency
Bradyarrhythmia_sinus_node_dysfunction_HARD	exclude	ICD9	3959 Other and unspecified diseases of aortic valve
Bradyarrhythmia_sinus_node_dysfunction_HARD	exclude	ICD9	4240 Mitral valve disorders
Bradyarrhythmia_sinus_node_dysfunction_HARD	exclude	ICD9	4241 Aortic valve disorders
Bradyarrhythmia_sinus_node_dysfunction_HARD	exclude	ICD9	4243 Pulmonary valve disorders
Bradyarrhythmia_sinus_node_dysfunction_HARD	exclude	ICD10	I05 Rheumatic mitral valve diseases
Bradyarrhythmia_sinus_node_dysfunction_HARD	exclude	ICD10	I05.0 Mitral stenosis
Bradyarrhythmia_sinus_node_dysfunction_HARD	exclude	ICD10	I05.1 Rheumatic mitral insufficiency
Bradyarrhythmia_sinus_node_dysfunction_HARD	exclude	ICD10	I05.2 Mitral stenosis with insufficiency
Bradyarrhythmia_sinus_node_dysfunction_HARD	exclude	ICD10	I05.8 Other mitral valve diseases
Bradyarrhythmia_sinus_node_dysfunction_HARD	exclude	ICD10	I05.9 Mitral valve disease, unspecified
Bradyarrhythmia_sinus_node_dysfunction_HARD	exclude	ICD10	I06 Rheumatic aortic valve diseases
Bradyarrhythmia_sinus_node_dysfunction_HARD	exclude	ICD10	I06.0 Rheumatic aortic stenosis
Bradyarrhythmia_sinus_node_dysfunction_HARD	exclude	ICD10	I06.1 Rheumatic aortic insufficiency
Bradyarrhythmia_sinus_node_dysfunction_HARD	exclude	ICD10	I06.2 Rheumatic aortic stenosis with insufficiency
Bradyarrhythmia_sinus_node_dysfunction_HARD	exclude	ICD10	I06.8 Other rheumatic aortic valve diseases
Bradyarrhythmia_sinus_node_dysfunction_HARD	exclude	ICD10	I06.9 Rheumatic aortic valve disease, unspecified
Bradyarrhythmia_sinus_node_dysfunction_HARD	exclude	ICD10	I07 Rheumatic tricuspid valve diseases
Bradyarrhythmia_sinus_node_dysfunction_HARD	exclude	ICD10	I07.0 Tricuspid stenosis
Bradyarrhythmia_sinus_node_dysfunction_HARD	exclude	ICD10	I07.1 Tricuspid insufficiency
Bradyarrhythmia_sinus_node_dysfunction_HARD	exclude	ICD10	I07.2 Tricuspid stenosis with insufficiency
Bradyarrhythmia_sinus_node_dysfunction_HARD	exclude	ICD10	I07.8 Other tricuspid valve diseases
Bradyarrhythmia_sinus_node_dysfunction_HARD	exclude	ICD10	I07.9 Tricuspid valve disease, unspecified
Bradyarrhythmia_sinus_node_dysfunction_HARD	exclude	ICD10	I08.0 Disorders of both mitral and aortic valves
Bradyarrhythmia_sinus_node_dysfunction_HARD	exclude	ICD10	I08.1 Disorders of both mitral and tricuspid valves
Bradyarrhythmia_sinus_node_dysfunction_HARD	exclude	ICD10	I08.2 Disorders of both aortic and tricuspid valves
Bradyarrhythmia_sinus_node_dysfunction_HARD	exclude	ICD10	I08.3 Combined disorders of mitral, aortic and tricuspid valves
Bradyarrhythmia_sinus_node_dysfunction_HARD	exclude	ICD10	I08.8 Other multiple valve diseases
Bradyarrhythmia_sinus_node_dysfunction_HARD	exclude	ICD10	I08.9 Multiple valve disease, unspecified
Bradyarrhythmia_sinus_node_dysfunction_HARD	exclude	ICD10	I09.1 Rheumatic diseases of endocardium, valve unspecified
Bradyarrhythmia_sinus_node_dysfunction_HARD	exclude	ICD10	I34 Nonrheumatic mitral valve disorders
Bradyarrhythmia_sinus_node_dysfunction_HARD	exclude	ICD10	I34.0 Mitral (valve) insufficiency
Bradyarrhythmia_sinus_node_dysfunction_HARD	exclude	ICD10	I34.1 Mitral (valve) prolapse
Bradyarrhythmia_sinus_node_dysfunction_HARD	exclude	ICD10	I34.2 Nonrheumatic mitral (valve) stenosis
Bradyarrhythmia_sinus_node_dysfunction_HARD	exclude	ICD10	I34.8 Other nonrheumatic mitral valve disorders
Bradyarrhythmia_sinus_node_dysfunction_HARD	exclude	ICD10	I34.9 Nonrheumatic mitral valve disorder, unspecified
Bradyarrhythmia_sinus_node_dysfunction_HARD	exclude	ICD10	I35 Nonrheumatic aortic valve disorders
Bradyarrhythmia_sinus_node_dysfunction_HARD	exclude	ICD10	I35.0 Aortic (valve) stenosis
Bradyarrhythmia_sinus_node_dysfunction_HARD	exclude	ICD10	I35.1 Aortic (valve) insufficiency
Bradyarrhythmia_sinus_node_dysfunction_HARD	exclude	ICD10	I35.2 Aortic (valve) stenosis with insufficiency
Bradyarrhythmia_sinus_node_dysfunction_HARD	exclude	ICD10	I35.8 Other aortic valve disorders
Bradyarrhythmia_sinus_node_dysfunction_HARD	exclude	ICD10	I35.9 Aortic valve disorder, unspecified
Bradyarrhythmia_sinus_node_dysfunction_HARD	exclude	ICD10	I36 Nonrheumatic tricuspid valve disorders
Bradyarrhythmia_sinus_node_dysfunction_HARD	exclude	ICD10	I36.0 Nonrheumatic tricuspid (valve) stenosis
Bradyarrhythmia_sinus_node_dysfunction_HARD	exclude	ICD10	I36.1 Nonrheumatic tricuspid (valve) insufficiency
Bradyarrhythmia_sinus_node_dysfunction_HARD	exclude	ICD10	I36.8 Other nonrheumatic tricuspid valve disorders
Bradyarrhythmia_sinus_node_dysfunction_HARD	exclude	ICD10	I36.9 Nonrheumatic tricuspid valve disorder, unspecified
Bradyarrhythmia_sinus_node_dysfunction_HARD	exclude	ICD10	I37 Pulmonary valve disorders
Bradyarrhythmia_sinus_node_dysfunction_HARD	exclude	ICD10	I37.0 Pulmonary valve stenosis
Bradyarrhythmia_sinus_node_dysfunction_HARD	exclude	ICD10	I37.1 Pulmonary valve insufficiency
Bradyarrhythmia_sinus_node_dysfunction_HARD	exclude	ICD10	I37.2 Pulmonary valve stenosis with insufficiency
Bradyarrhythmia_sinus_node_dysfunction_HARD	exclude	ICD10	I37.9 Pulmonary valve disorder, unspecified
Bradyarrhythmia_sinus_node_dysfunction_HARD	exclude	ICD10	I39.0 Mitral valve disorders in diseases classified elsewhere
Bradyarrhythmia_sinus_node_dysfunction_HARD	exclude	ICD10	I39.1 Aortic valve disorders in diseases classified elsewhere
Bradyarrhythmia_sinus_node_dysfunction_HARD	exclude	ICD10	I39.3 Pulmonary valve disorders in diseases classified elsewhere
Bradyarrhythmia_sinus_node_dysfunction_HARD	exclude	ICD10	I39.4 Multiple valve disorders in diseases classified elsewhere
Bradyarrhythmia_sinus_node_dysfunction_HARD	exclude	Non-cancer illness code, self-reported	aortic regurgitation / incompetence
Bradyarrhythmia_sinus_node_dysfunction_HARD	exclude	Non-cancer illness code, self-reported	aortic stenosis
Bradyarrhythmia_sinus_node_dysfunction_HARD	exclude	Non-cancer illness code, self-reported	aortic valve disease
Bradyarrhythmia_sinus_node_dysfunction_HARD	exclude	Non-cancer illness code, self-reported	heart valve problem/heart murmur
Bradyarrhythmia_sinus_node_dysfunction_HARD	exclude	Non-cancer illness code, self-reported	mitral regurgitation / incompetence
Bradyarrhythmia_sinus_node_dysfunction_HARD	exclude	Non-cancer illness code, self-reported	mitral stenosis
Bradyarrhythmia_sinus_node_dysfunction_HARD	exclude	Non-cancer illness code, self-reported	mitral valve disease
Bradyarrhythmia_sinus_node_dysfunction_HARD	exclude	Non-cancer illness code, self-reported	mitral valve prolapse
Bradyarrhythmia_sinus_node_dysfunction_HARD	exclude	OPCS4	K01 Transplantation of heart and lung
Bradyarrhythmia_sinus_node_dysfunction_HARD	exclude	OPCS4	K01.1 Allotransplantation of heart and lung
Bradyarrhythmia_sinus_node_dysfunction_HARD	exclude	OPCS4	K02 Other transplantation of heart
Bradyarrhythmia_sinus_node_dysfunction_HARD	exclude	OPCS4	K02.1 Allotransplantation of heart NEC
Bradyarrhythmia_sinus_node_dysfunction_HARD	exclude	OPCS4	K02.3 Implantation of prosthetic heart
Bradyarrhythmia_sinus_node_dysfunction_HARD	exclude	OPCS4	K04 Repair of tetralogy of Fallot
Bradyarrhythmia_sinus_node_dysfunction_HARD	exclude	OPCS4	K04.1 Repair of tetralogy of Fallot using valved right ventricular outflow conduit
Bradyarrhythmia_sinus_node_dysfunction_HARD	exclude	OPCS4	K04.2 Repair of tetralogy of Fallot using right ventricular outflow conduit NEC
Bradyarrhythmia_sinus_node_dysfunction_HARD	exclude	OPCS4	K04.4 Revision of repair of tetralogy of Fallot
Bradyarrhythmia_sinus_node_dysfunction_HARD	exclude	OPCS4	K07 Correction of total anomalous pulmonary venous connection
Bradyarrhythmia_sinus_node_dysfunction_HARD	exclude	OPCS4	K07.8 Other specified correction of total anomalous pulmonary venous connection
Bradyarrhythmia_sinus_node_dysfunction_HARD	exclude	OPCS4	K07.9 Unspecified correction of total anomalous pulmonary venous connection
Bradyarrhythmia_sinus_node_dysfunction_HARD	exclude	OPCS4	K09 Repair of defect of atrioventricular septum
Bradyarrhythmia_sinus_node_dysfunction_HARD	exclude	OPCS4	K09.1 Repair of defect of atrioventricular septum using dual prosthetic patches
Bradyarrhythmia_sinus_node_dysfunction_HARD	exclude	OPCS4	K09.2 Repair of defect of atrioventricular septum using prosthetic patch NEC
Bradyarrhythmia_sinus_node_dysfunction_HARD	exclude	OPCS4	K09.3 Repair of defect of atrioventricular septum using tissue graft
Bradyarrhythmia_sinus_node_dysfunction_HARD	exclude	OPCS4	K09.5 Primary repair of defect of atrioventricular septum NEC
Bradyarrhythmia_sinus_node_dysfunction_HARD	exclude	OPCS4	K09.9 Unspecified repair of defect of atrioventricular septum
Bradyarrhythmia_sinus_node_dysfunction_HARD	exclude	OPCS4	K10 Repair of defect of interatrial septum
Bradyarrhythmia_sinus_node_dysfunction_HARD	exclude	OPCS4	K10.1 Repair of defect of interatrial septum using prosthetic patch
Bradyarrhythmia_sinus_node_dysfunction_HARD	exclude	OPCS4	K10.2 Repair of defect of interatrial septum using pericardial patch
Bradyarrhythmia_sinus_node_dysfunction_HARD	exclude	OPCS4	K10.3 Repair of defect of interatrial septum using tissue graft NEC
Bradyarrhythmia_sinus_node_dysfunction_HARD	exclude	OPCS4	K10.4 Primary repair of defect of interatrial septum NEC
Bradyarrhythmia_sinus_node_dysfunction_HARD	exclude	OPCS4	K10.5 Revision of repair of defect of interatrial septum
Bradyarrhythmia_sinus_node_dysfunction_HARD	exclude	OPCS4	K10.8 Other specified repair of defect of interatrial septum
Bradyarrhythmia_sinus_node_dysfunction_HARD	exclude	OPCS4	K10.9 Unspecified repair of defect of interatrial septum
Bradyarrhythmia_sinus_node_dysfunction_HARD	exclude	OPCS4	K11 Repair of defect of interventricular septum
Bradyarrhythmia_sinus_node_dysfunction_HARD	exclude	OPCS4	K11.1 Repair of defect of interventricular septum using prosthetic patch
Bradyarrhythmia_sinus_node_dysfunction_HARD	exclude	OPCS4	K11.2 Repair of defect of interventricular septum using pericardial patch
Bradyarrhythmia_sinus_node_dysfunction_HARD	exclude	OPCS4	K11.4 Primary repair of defect of interventricular septum NEC
Bradyarrhythmia_sinus_node_dysfunction_HARD	exclude	OPCS4	K11.5 Revision of repair of defect of interventricular septum
Bradyarrhythmia_sinus_node_dysfunction_HARD	exclude	OPCS4	K11.9 Unspecified repair of defect of interventricular septum
Bradyarrhythmia_sinus_node_dysfunction_HARD	exclude	OPCS4	K12 Repair of defect of unspecified septum of heart
Bradyarrhythmia_sinus_node_dysfunction_HARD	exclude	OPCS4	K12.1 Repair of defect of septum of heart using prosthetic patch NEC
Bradyarrhythmia_sinus_node_dysfunction_HARD	exclude	OPCS4	K12.2 Repair of defect of septum of heart using pericardial patch NEC
Bradyarrhythmia_sinus_node_dysfunction_HARD	exclude	OPCS4	K12.4 Primary repair of defect of septum of heart NEC
Bradyarrhythmia_sinus_node_dysfunction_HARD	exclude	OPCS4	K12.8 Other specified repair of defect of unspecified septum of heart
Bradyarrhythmia_sinus_node_dysfunction_HARD	exclude	OPCS4	K13 Transluminal repair of defect of septum
Bradyarrhythmia_sinus_node_dysfunction_HARD	exclude	OPCS4	K13.1 Percutaneous transluminal repair of defect of interventricular septum using prosthesis
Bradyarrhythmia_sinus_node_dysfunction_HARD	exclude	OPCS4	K13.2 Percutaneous transluminal repair of defect of interventricular septum NEC
Bradyarrhythmia_sinus_node_dysfunction_HARD	exclude	OPCS4	K13.3 Percutaneous transluminal repair of defect of interatrial septum using prosthesis
Bradyarrhythmia_sinus_node_dysfunction_HARD	exclude	OPCS4	K13.4 Percutaneous transluminal repair of defect of interatrial septum NEC
Bradyarrhythmia_sinus_node_dysfunction_HARD	exclude	OPCS4	K13.9 Unspecified transluminal repair of defect of septum
Bradyarrhythmia_sinus_node_dysfunction_HARD	exclude	OPCS4	K14 Other open operations on septum of heart
Bradyarrhythmia_sinus_node_dysfunction_HARD	exclude	OPCS4	K14.2 Open atrial septostomy
Bradyarrhythmia_sinus_node_dysfunction_HARD	exclude	OPCS4	K14.8 Other specified other open operations on septum of heart
Bradyarrhythmia_sinus_node_dysfunction_HARD	exclude	OPCS4	K16 Other therapeutic transluminal operations on septum of heart
Bradyarrhythmia_sinus_node_dysfunction_HARD	exclude	OPCS4	K16.1 Percutaneous transluminal balloon atrial septostomy
Bradyarrhythmia_sinus_node_dysfunction_HARD	exclude	OPCS4	K16.3 Percutaneous transluminal atrial septum fenestration closure with prosthesis
Bradyarrhythmia_sinus_node_dysfunction_HARD	exclude	OPCS4	K16.5 Percutaneous transluminal closure of patent oval foramen with prosthesis
Bradyarrhythmia_sinus_node_dysfunction_HARD	exclude	OPCS4	K16.6 Percutaneous transluminal chemical mediated septal ablation
Bradyarrhythmia_sinus_node_dysfunction_HARD	exclude	OPCS4	K16.8 Other specified other therapeutic transluminal operations on septum of heart
Bradyarrhythmia_sinus_node_dysfunction_HARD	exclude	OPCS4	K18 Creation of valved cardiac conduit
Bradyarrhythmia_sinus_node_dysfunction_HARD	exclude	OPCS4	K18.3 Creation of valved conduit between right ventricle of heart and pulmonary artery
Bradyarrhythmia_sinus_node_dysfunction_HARD	exclude	OPCS4	K18.4 Creation of valved conduit between left ventricle of heart and aorta
Bradyarrhythmia_sinus_node_dysfunction_HARD	exclude	OPCS4	K18.8 Other specified creation of valved cardiac conduit
Bradyarrhythmia_sinus_node_dysfunction_HARD	exclude	OPCS4	K19 Creation of other cardiac conduit
Bradyarrhythmia_sinus_node_dysfunction_HARD	exclude	OPCS4	K19.1 Creation of conduit between atrium and ventricle of heart NEC
Bradyarrhythmia_sinus_node_dysfunction_HARD	exclude	OPCS4	K19.3 Creation of conduit between right ventricle of heart and pulmonary artery NEC
Bradyarrhythmia_sinus_node_dysfunction_HARD	exclude	OPCS4	K20 Refashioning of atrium
Bradyarrhythmia_sinus_node_dysfunction_HARD	exclude	OPCS4	K20.1 Correction of persistent sinus venosus
Bradyarrhythmia_sinus_node_dysfunction_HARD	exclude	OPCS4	K20.2 Correction of partial anomalous pulmonary venous drainage
Bradyarrhythmia_sinus_node_dysfunction_HARD	exclude	OPCS4	K20.8 Other specified refashioning of atrium
Bradyarrhythmia_sinus_node_dysfunction_HARD	exclude	OPCS4	K22 Other operations on wall of atrium
Bradyarrhythmia_sinus_node_dysfunction_HARD	exclude	OPCS4	K22.1 Excision of lesion of atrium
Bradyarrhythmia_sinus_node_dysfunction_HARD	exclude	OPCS4	K22.2 Repair of atrium NEC
Bradyarrhythmia_sinus_node_dysfunction_HARD	exclude	OPCS4	K22.3 Exclusion of left atrial appendage NEC
Bradyarrhythmia_sinus_node_dysfunction_HARD	exclude	OPCS4	K22.8 Other specified other operations on wall of atrium
Bradyarrhythmia_sinus_node_dysfunction_HARD	exclude	OPCS4	K22.9 Unspecified other operations on wall of atrium
Bradyarrhythmia_sinus_node_dysfunction_HARD	exclude	OPCS4	K23 Other operations of wall of heart
Bradyarrhythmia_sinus_node_dysfunction_HARD	exclude	OPCS4	K23.1 Excision of lesion of wall of heart NEC
Bradyarrhythmia_sinus_node_dysfunction_HARD	exclude	OPCS4	K23.2 Biopsy of lesion of wall of heart
Bradyarrhythmia_sinus_node_dysfunction_HARD	exclude	OPCS4	K23.3 Repair of wall of heart NEC
Bradyarrhythmia_sinus_node_dysfunction_HARD	exclude	OPCS4	K23.4 Revascularisation of wall of heart
Bradyarrhythmia_sinus_node_dysfunction_HARD	exclude	OPCS4	K23.8 Other specified other operations of wall of heart
Bradyarrhythmia_sinus_node_dysfunction_HARD	exclude	OPCS4	K24 Other operations on ventricles of heart
Bradyarrhythmia_sinus_node_dysfunction_HARD	exclude	OPCS4	K24.4 Repair of left ventricular aneurysm
Bradyarrhythmia_sinus_node_dysfunction_HARD	exclude	OPCS4	K24.5 Relief of left ventricular outflow tract obstruction
Bradyarrhythmia_sinus_node_dysfunction_HARD	exclude	OPCS4	K24.6 Myectomy of left ventricular outflow tract
Bradyarrhythmia_sinus_node_dysfunction_HARD	exclude	OPCS4	K24.8 Other specified other operations on ventricles of heart
Bradyarrhythmia_sinus_node_dysfunction_HARD	exclude	OPCS4	K25 Plastic repair of mitral valve
Bradyarrhythmia_sinus_node_dysfunction_HARD	exclude	OPCS4	K25.1 Allograft replacement of mitral valve
Bradyarrhythmia_sinus_node_dysfunction_HARD	exclude	OPCS4	K25.2 Xenograft replacement of mitral valve
Bradyarrhythmia_sinus_node_dysfunction_HARD	exclude	OPCS4	K25.3 Prosthetic replacement of mitral valve
Bradyarrhythmia_sinus_node_dysfunction_HARD	exclude	OPCS4	K25.4 Replacement of mitral valve NEC
Bradyarrhythmia_sinus_node_dysfunction_HARD	exclude	OPCS4	K25.5 Mitral valve repair NEC
Bradyarrhythmia_sinus_node_dysfunction_HARD	exclude	OPCS4	K25.8 Other specified plastic repair of mitral valve
Bradyarrhythmia_sinus_node_dysfunction_HARD	exclude	OPCS4	K25.9 Unspecified plastic repair of mitral valve
Bradyarrhythmia_sinus_node_dysfunction_HARD	exclude	OPCS4	K26 Plastic repair of aortic valve
Bradyarrhythmia_sinus_node_dysfunction_HARD	exclude	OPCS4	K26.1 Allograft replacement of aortic valve
Bradyarrhythmia_sinus_node_dysfunction_HARD	exclude	OPCS4	K26.2 Xenograft replacement of aortic valve
Bradyarrhythmia_sinus_node_dysfunction_HARD	exclude	OPCS4	K26.3 Prosthetic replacement of aortic valve
Bradyarrhythmia_sinus_node_dysfunction_HARD	exclude	OPCS4	K26.4 Replacement of aortic valve NEC
Bradyarrhythmia_sinus_node_dysfunction_HARD	exclude	OPCS4	K26.5 Aortic valve repair NEC
Bradyarrhythmia_sinus_node_dysfunction_HARD	exclude	OPCS4	K26.8 Other specified plastic repair of aortic valve
Bradyarrhythmia_sinus_node_dysfunction_HARD	exclude	OPCS4	K26.9 Unspecified plastic repair of aortic valve
Bradyarrhythmia_sinus_node_dysfunction_HARD	exclude	OPCS4	K27 Plastic repair of tricuspid valve
Bradyarrhythmia_sinus_node_dysfunction_HARD	exclude	OPCS4	K27.1 Allograft replacement of tricuspid valve
Bradyarrhythmia_sinus_node_dysfunction_HARD	exclude	OPCS4	K27.2 Xenograft replacement of tricuspid valve
Bradyarrhythmia_sinus_node_dysfunction_HARD	exclude	OPCS4	K27.3 Prosthetic replacement of tricuspid valve
Bradyarrhythmia_sinus_node_dysfunction_HARD	exclude	OPCS4	K27.4 Replacement of tricuspid valve NEC
Bradyarrhythmia_sinus_node_dysfunction_HARD	exclude	OPCS4	K27.5 Repositioning of tricuspid valve
Bradyarrhythmia_sinus_node_dysfunction_HARD	exclude	OPCS4	K27.6 Tricuspid valve repair NEC
Bradyarrhythmia_sinus_node_dysfunction_HARD	exclude	OPCS4	K27.8 Other specified plastic repair of tricuspid valve
Bradyarrhythmia_sinus_node_dysfunction_HARD	exclude	OPCS4	K28 Plastic repair of pulmonary valve
Bradyarrhythmia_sinus_node_dysfunction_HARD	exclude	OPCS4	K28.1 Allograft replacement of pulmonary valve
Bradyarrhythmia_sinus_node_dysfunction_HARD	exclude	OPCS4	K28.2 Xenograft replacement of pulmonary valve
Bradyarrhythmia_sinus_node_dysfunction_HARD	exclude	OPCS4	K28.3 Prosthetic replacement of pulmonary valve
Bradyarrhythmia_sinus_node_dysfunction_HARD	exclude	OPCS4	K28.4 Replacement of pulmonary valve NEC
Bradyarrhythmia_sinus_node_dysfunction_HARD	exclude	OPCS4	K28.5 Pulmonary valve repair NEC
Bradyarrhythmia_sinus_node_dysfunction_HARD	exclude	OPCS4	K28.8 Other specified plastic repair of pulmonary valve
Bradyarrhythmia_sinus_node_dysfunction_HARD	exclude	OPCS4	K29 Plastic repair of unspecified valve of heart
Bradyarrhythmia_sinus_node_dysfunction_HARD	exclude	OPCS4	K29.2 Xenograft replacement of valve of heart NEC
Bradyarrhythmia_sinus_node_dysfunction_HARD	exclude	OPCS4	K29.3 Prosthetic replacement of valve of heart NEC
Bradyarrhythmia_sinus_node_dysfunction_HARD	exclude	OPCS4	K30 Revision of plastic repair of valve of heart
Bradyarrhythmia_sinus_node_dysfunction_HARD	exclude	OPCS4	K30.1 Revision of plastic repair of mitral valve
Bradyarrhythmia_sinus_node_dysfunction_HARD	exclude	OPCS4	K30.2 Revision of plastic repair of aortic valve
Bradyarrhythmia_sinus_node_dysfunction_HARD	exclude	OPCS4	K30.3 Revision of plastic repair of tricuspid valve
Bradyarrhythmia_sinus_node_dysfunction_HARD	exclude	OPCS4	K30.4 Revision of plastic repair of pulmonary valve
Bradyarrhythmia_sinus_node_dysfunction_HARD	exclude	OPCS4	K31 Open incision of valve of heart
Bradyarrhythmia_sinus_node_dysfunction_HARD	exclude	OPCS4	K31.2 Open aortic valvotomy
Bradyarrhythmia_sinus_node_dysfunction_HARD	exclude	OPCS4	K31.4 Open pulmonary valvotomy
Bradyarrhythmia_sinus_node_dysfunction_HARD	exclude	OPCS4	K31.8 Other specified open incision of valve of heart
Bradyarrhythmia_sinus_node_dysfunction_HARD	exclude	OPCS4	K31.9 Unspecified open incision of valve of heart
Bradyarrhythmia_sinus_node_dysfunction_HARD	exclude	OPCS4	K33 Operations on aortic root
Bradyarrhythmia_sinus_node_dysfunction_HARD	exclude	OPCS4	K33.1 Aortic root replacement using pulmonary valve autograft with right ventricle to pulmonary artery valved conduit
Bradyarrhythmia_sinus_node_dysfunction_HARD	exclude	OPCS4	K33.3 Aortic root replacement using homograft
Bradyarrhythmia_sinus_node_dysfunction_HARD	exclude	OPCS4	K33.4 Aortic root replacement using mechanical prosthesis
Bradyarrhythmia_sinus_node_dysfunction_HARD	exclude	OPCS4	K33.5 Aortic root replacement NEC
Bradyarrhythmia_sinus_node_dysfunction_HARD	exclude	OPCS4	K33.8 Other specified operations on aortic root
Bradyarrhythmia_sinus_node_dysfunction_HARD	exclude	OPCS4	K34 Other open operations on valve of heart
Bradyarrhythmia_sinus_node_dysfunction_HARD	exclude	OPCS4	K34.1 Annuloplasty of mitral valve
Bradyarrhythmia_sinus_node_dysfunction_HARD	exclude	OPCS4	K34.2 Annuloplasty of tricuspid valve
Bradyarrhythmia_sinus_node_dysfunction_HARD	exclude	OPCS4	K34.3 Annuloplasty of valve of heart NEC
Bradyarrhythmia_sinus_node_dysfunction_HARD	exclude	OPCS4	K34.4 Excision of vegetations of valve of heart
Bradyarrhythmia_sinus_node_dysfunction_HARD	exclude	OPCS4	K34.8 Other specified other open operations on valve of heart
Bradyarrhythmia_sinus_node_dysfunction_HARD	exclude	OPCS4	K35 Therapeutic transluminal operations on valve of heart
Bradyarrhythmia_sinus_node_dysfunction_HARD	exclude	OPCS4	K35.1 Percutaneous transluminal mitral valvotomy
Bradyarrhythmia_sinus_node_dysfunction_HARD	exclude	OPCS4	K35.5 Percutaneous transluminal valvuloplasty
Bradyarrhythmia_sinus_node_dysfunction_HARD	exclude	OPCS4	K35.7 Percutaneous transluminal pulmonary valve replacement
Bradyarrhythmia_sinus_node_dysfunction_HARD	exclude	OPCS4	K35.8 Other specified therapeutic transluminal operations on valve of heart
Bradyarrhythmia_sinus_node_dysfunction_HARD	exclude	OPCS4	K37 Removal of obstruction from structure adjacent to valve of heart
Bradyarrhythmia_sinus_node_dysfunction_HARD	exclude	OPCS4	K37.2 Infundibulectomy of heart NEC
Bradyarrhythmia_sinus_node_dysfunction_HARD	exclude	OPCS4	K37.3 Repair of subaortic stenosis
Bradyarrhythmia_sinus_node_dysfunction_HARD	exclude	OPCS4	K37.4 Repair of supra-aortic stenosis
Bradyarrhythmia_sinus_node_dysfunction_HARD	exclude	OPCS4	K37.8 Other specified removal of obstruction from structure adjacent to valve of heart
Bradyarrhythmia_sinus_node_dysfunction_HARD	exclude	OPCS4	K38 Other operations on structure adjacent to valve of heart
Bradyarrhythmia_sinus_node_dysfunction_HARD	exclude	OPCS4	K38.1 Operations on papillary muscle
Bradyarrhythmia_sinus_node_dysfunction_HARD	exclude	OPCS4	K38.2 Operations on chordae tendineae
Bradyarrhythmia_sinus_node_dysfunction_HARD	exclude	OPCS4	K38.5 Closure of aortic sinus of Valsalva fistula
Bradyarrhythmia_sinus_node_dysfunction_HARD	exclude	OPCS4	K38.6 Repair of aortic sinus of Valsalva aneurysm
Bradyarrhythmia_sinus_node_dysfunction_HARD	exclude	OPCS4	K38.8 Other specified other operations on structure adjacent to valve of heart
Bradyarrhythmia_sinus_node_dysfunction_HARD	exclude	OPCS4	K40 Saphenous vein graft replacement of coronary artery
Bradyarrhythmia_sinus_node_dysfunction_HARD	exclude	OPCS4	K40.1 Saphenous vein graft replacement of one coronary artery
Bradyarrhythmia_sinus_node_dysfunction_HARD	exclude	OPCS4	K40.2 Saphenous vein graft replacement of two coronary arteries
Bradyarrhythmia_sinus_node_dysfunction_HARD	exclude	OPCS4	K40.3 Saphenous vein graft replacement of three coronary arteries
Bradyarrhythmia_sinus_node_dysfunction_HARD	exclude	OPCS4	K40.4 Saphenous vein graft replacement of four or more coronary arteries
Bradyarrhythmia_sinus_node_dysfunction_HARD	exclude	OPCS4	K40.8 Other specified saphenous vein graft replacement of coronary artery
Bradyarrhythmia_sinus_node_dysfunction_HARD	exclude	OPCS4	K40.9 Unspecified saphenous vein graft replacement of coronary artery
Bradyarrhythmia_sinus_node_dysfunction_HARD	exclude	OPCS4	K41 Other autograft replacement of coronary artery
Bradyarrhythmia_sinus_node_dysfunction_HARD	exclude	OPCS4	K41.1 Autograft replacement of one coronary artery NEC
Bradyarrhythmia_sinus_node_dysfunction_HARD	exclude	OPCS4	K41.2 Autograft replacement of two coronary arteries NEC
Bradyarrhythmia_sinus_node_dysfunction_HARD	exclude	OPCS4	K41.3 Autograft replacement of three coronary arteries NEC
Bradyarrhythmia_sinus_node_dysfunction_HARD	exclude	OPCS4	K41.4 Autograft replacement of four or more coronary arteries NEC
Bradyarrhythmia_sinus_node_dysfunction_HARD	exclude	OPCS4	K42 Allograft replacement of coronary artery
Bradyarrhythmia_sinus_node_dysfunction_HARD	exclude	OPCS4	K42.2 Allograft replacement of two coronary arteries
Bradyarrhythmia_sinus_node_dysfunction_HARD	exclude	OPCS4	K42.4 Allograft replacement of four or more coronary arteries
Bradyarrhythmia_sinus_node_dysfunction_HARD	exclude	OPCS4	K43 Prosthetic replacement of coronary artery
Bradyarrhythmia_sinus_node_dysfunction_HARD	exclude	OPCS4	K43.1 Prosthetic replacement of one coronary artery
Bradyarrhythmia_sinus_node_dysfunction_HARD	exclude	OPCS4	K43.3 Prosthetic replacement of three coronary arteries
Bradyarrhythmia_sinus_node_dysfunction_HARD	exclude	OPCS4	K43.9 Unspecified prosthetic replacement of coronary artery
Bradyarrhythmia_sinus_node_dysfunction_HARD	exclude	OPCS4	K44 Other replacement of coronary artery
Bradyarrhythmia_sinus_node_dysfunction_HARD	exclude	OPCS4	K44.1 Replacement of coronary arteries using multiple methods
Bradyarrhythmia_sinus_node_dysfunction_HARD	exclude	OPCS4	K44.2 Revision of replacement of coronary artery
Bradyarrhythmia_sinus_node_dysfunction_HARD	exclude	OPCS4	K44.8 Other specified other replacement of coronary artery
Bradyarrhythmia_sinus_node_dysfunction_HARD	exclude	OPCS4	K44.9 Unspecified other replacement of coronary artery
Bradyarrhythmia_sinus_node_dysfunction_HARD	exclude	OPCS4	K45 Connection of thoracic artery to coronary artery
Bradyarrhythmia_sinus_node_dysfunction_HARD	exclude	OPCS4	K45.1 Double anastomosis of mammary arteries to coronary arteries
Bradyarrhythmia_sinus_node_dysfunction_HARD	exclude	OPCS4	K45.2 Double anastomosis of thoracic arteries to coronary arteries NEC
Bradyarrhythmia_sinus_node_dysfunction_HARD	exclude	OPCS4	K45.3 Anastomosis of mammary artery to left anterior descending coronary artery
Bradyarrhythmia_sinus_node_dysfunction_HARD	exclude	OPCS4	K45.4 Anastomosis of mammary artery to coronary artery NEC
Bradyarrhythmia_sinus_node_dysfunction_HARD	exclude	OPCS4	K45.5 Anastomosis of thoracic artery to coronary artery NEC
Bradyarrhythmia_sinus_node_dysfunction_HARD	exclude	OPCS4	K45.6 Revision of connection of thoracic artery to coronary artery
Bradyarrhythmia_sinus_node_dysfunction_HARD	exclude	OPCS4	K45.8 Other specified connection of thoracic artery to coronary artery
Bradyarrhythmia_sinus_node_dysfunction_HARD	exclude	OPCS4	K45.9 Unspecified connection of thoracic artery to coronary artery
Bradyarrhythmia_sinus_node_dysfunction_HARD	exclude	OPCS4	K46 Other bypass of coronary artery
Bradyarrhythmia_sinus_node_dysfunction_HARD	exclude	OPCS4	K46.1 Double implantation of mammary arteries into heart
Bradyarrhythmia_sinus_node_dysfunction_HARD	exclude	OPCS4	K46.2 Double implantation of thoracic arteries into heart NEC
Bradyarrhythmia_sinus_node_dysfunction_HARD	exclude	OPCS4	K46.3 Implantation of mammary artery into heart NEC
Bradyarrhythmia_sinus_node_dysfunction_HARD	exclude	OPCS4	K46.4 Implantation of thoracic artery into heart NEC
Bradyarrhythmia_sinus_node_dysfunction_HARD	exclude	OPCS4	K46.9 Unspecified other bypass of coronary artery
Bradyarrhythmia_sinus_node_dysfunction_HARD	exclude	OPCS4	K47 Repair of coronary artery
Bradyarrhythmia_sinus_node_dysfunction_HARD	exclude	OPCS4	K47.1 Endarterectomy of coronary artery
Bradyarrhythmia_sinus_node_dysfunction_HARD	exclude	OPCS4	K47.2 Repair of arteriovenous fistula of coronary artery
Bradyarrhythmia_sinus_node_dysfunction_HARD	exclude	OPCS4	K47.3 Repair of aneurysm of coronary artery
Bradyarrhythmia_sinus_node_dysfunction_HARD	exclude	OPCS4	K47.8 Other specified repair of coronary artery
Bradyarrhythmia_sinus_node_dysfunction_HARD	exclude	OPCS4	K48 Other open operations on coronary artery
Bradyarrhythmia_sinus_node_dysfunction_HARD	exclude	OPCS4	K48.2 Transposition of coronary artery NEC
Bradyarrhythmia_sinus_node_dysfunction_HARD	exclude	OPCS4	K48.8 Other specified other open operations on coronary artery
Bradyarrhythmia_sinus_node_dysfunction_HARD	exclude	OPCS4	K49 Transluminal balloon angioplasty of coronary artery
Bradyarrhythmia_sinus_node_dysfunction_HARD	exclude	OPCS4	K50.3 Percutaneous transluminal injection of therapeutic substance into coronary artery NEC
Bradyarrhythmia_sinus_node_dysfunction_HARD	exclude	OPCS4	K52 Open operations on conducting system of heart
Bradyarrhythmia_sinus_node_dysfunction_HARD	exclude	OPCS4	K52.2 Epicardial excision of rhythmogenic focus
Bradyarrhythmia_sinus_node_dysfunction_HARD	exclude	OPCS4	K52.3 Endocardial excision of rhythmogenic focus
Bradyarrhythmia_sinus_node_dysfunction_HARD	exclude	OPCS4	K52.4 Open division of accessory pathway within heart
Bradyarrhythmia_sinus_node_dysfunction_HARD	exclude	OPCS4	K52.5 Open division of conducting system of heart NEC
Bradyarrhythmia_sinus_node_dysfunction_HARD	exclude	OPCS4	K52.6 Incision of tissue in atria
Bradyarrhythmia_sinus_node_dysfunction_HARD	exclude	OPCS4	K52.8 Other specified open operations on conducting system of heart
Bradyarrhythmia_sinus_node_dysfunction_HARD	exclude	OPCS4	K52.9 Unspecified open operations on conducting system of heart
Bradyarrhythmia_sinus_node_dysfunction_HARD	exclude	OPCS4	K53 Other incision of heart
Bradyarrhythmia_sinus_node_dysfunction_HARD	exclude	OPCS4	K53.1 Inspection of valve of heart
Bradyarrhythmia_sinus_node_dysfunction_HARD	exclude	OPCS4	K53.9 Unspecified other incision of heart
Bradyarrhythmia_sinus_node_dysfunction_HARD	exclude	OPCS4	K54 Open heart assist operations
Bradyarrhythmia_sinus_node_dysfunction_HARD	exclude	OPCS4	K54.1 Open implantation of ventricular assist device
Bradyarrhythmia_sinus_node_dysfunction_HARD	exclude	OPCS4	K54.2 Open removal of ventricular assist device
Bradyarrhythmia_sinus_node_dysfunction_HARD	exclude	OPCS4	K54.8 Other specified open heart assist operations
Bradyarrhythmia_sinus_node_dysfunction_HARD	exclude	OPCS4	K55 Other open operations on heart
Bradyarrhythmia_sinus_node_dysfunction_HARD	exclude	OPCS4	K55.2 Open chest massage of heart
Bradyarrhythmia_sinus_node_dysfunction_HARD	exclude	OPCS4	K55.3 Open removal of cardiac thrombus
Bradyarrhythmia_sinus_node_dysfunction_HARD	exclude	OPCS4	K55.5 Resection of heart tumour
Bradyarrhythmia_sinus_node_dysfunction_HARD	exclude	OPCS4	K55.6 Repair of traumatic injury of heart
Bradyarrhythmia_sinus_node_dysfunction_HARD	exclude	OPCS4	K55.8 Other specified other open operations on heart
Bradyarrhythmia_sinus_node_dysfunction_HARD	exclude	OPCS4	K55.9 Unspecified other open operations on heart
Bradyarrhythmia_sinus_node_dysfunction_HARD	exclude	OPCS4	K57.2 Percutaneous transluminal ablation of conducting system of heart NEC
Bradyarrhythmia_sinus_node_dysfunction_HARD	exclude	OPCS4	K58.3 Percutaneous transluminal right ventricular biopsy
Bradyarrhythmia_sinus_node_dysfunction_HARD	exclude	OPCS4	K58.4 Percutaneous transluminal left ventricular biopsy
Bradyarrhythmia_sinus_node_dysfunction_HARD	exclude	Operation code	aortic valve repair/replacement
Bradyarrhythmia_sinus_node_dysfunction_HARD	exclude	Operation code	heart valve surgery
Bradyarrhythmia_sinus_node_dysfunction_HARD	exclude	Operation code	mitral valve repair/replacement
Bradyarrhythmia_sinus_node_dysfunction_HARD	exclude	Operation code	other valve repair/replacement
Bradyarrhythmia_sinus_node_dysfunction_HARD	exclude	Source of myocardial infarction report	Death only
Bradyarrhythmia_sinus_node_dysfunction_HARD	exclude	Source of myocardial infarction report	Hospital admission
Bradyarrhythmia_sinus_node_dysfunction_HARD	exclude	Source of myocardial infarction report	Self-reported only
Bradyarrhythmia_sinus_node_dysfunction_HARD	include	ICD10	I49.5 Sick sinus syndrome
Bradyarrhythmia_sinus_node_dysfunction_HARD	include	Non-cancer illness code, self-reported	sick sinus syndrome
Bradyarrhythmia_sinus_node_dysfunction_HARD_V2	exclude	ICD9	3940 Mitral stenosis
Bradyarrhythmia_sinus_node_dysfunction_HARD_V2	exclude	ICD9	3942 Mitral stenosis with insufficiency
Bradyarrhythmia_sinus_node_dysfunction_HARD_V2	exclude	ICD9	3949 Other and unspecified diseases of mitral valve
Bradyarrhythmia_sinus_node_dysfunction_HARD_V2	exclude	ICD9	3951 Rheumatic aortic insufficiency
Bradyarrhythmia_sinus_node_dysfunction_HARD_V2	exclude	ICD9	3959 Other and unspecified diseases of aortic valve
Bradyarrhythmia_sinus_node_dysfunction_HARD_V2	exclude	ICD9	4240 Mitral valve disorders
Bradyarrhythmia_sinus_node_dysfunction_HARD_V2	exclude	ICD9	4241 Aortic valve disorders
Bradyarrhythmia_sinus_node_dysfunction_HARD_V2	exclude	ICD9	4243 Pulmonary valve disorders
Bradyarrhythmia_sinus_node_dysfunction_HARD_V2	exclude	ICD10	I05 Rheumatic mitral valve diseases
Bradyarrhythmia_sinus_node_dysfunction_HARD_V2	exclude	ICD10	I05.0 Mitral stenosis
Bradyarrhythmia_sinus_node_dysfunction_HARD_V2	exclude	ICD10	I05.1 Rheumatic mitral insufficiency
Bradyarrhythmia_sinus_node_dysfunction_HARD_V2	exclude	ICD10	I05.2 Mitral stenosis with insufficiency
Bradyarrhythmia_sinus_node_dysfunction_HARD_V2	exclude	ICD10	I05.8 Other mitral valve diseases
Bradyarrhythmia_sinus_node_dysfunction_HARD_V2	exclude	ICD10	I05.9 Mitral valve disease, unspecified
Bradyarrhythmia_sinus_node_dysfunction_HARD_V2	exclude	ICD10	I06 Rheumatic aortic valve diseases
Bradyarrhythmia_sinus_node_dysfunction_HARD_V2	exclude	ICD10	I06.0 Rheumatic aortic stenosis
Bradyarrhythmia_sinus_node_dysfunction_HARD_V2	exclude	ICD10	I06.1 Rheumatic aortic insufficiency
Bradyarrhythmia_sinus_node_dysfunction_HARD_V2	exclude	ICD10	I06.2 Rheumatic aortic stenosis with insufficiency
Bradyarrhythmia_sinus_node_dysfunction_HARD_V2	exclude	ICD10	I06.8 Other rheumatic aortic valve diseases
Bradyarrhythmia_sinus_node_dysfunction_HARD_V2	exclude	ICD10	I06.9 Rheumatic aortic valve disease, unspecified
Bradyarrhythmia_sinus_node_dysfunction_HARD_V2	exclude	ICD10	I07 Rheumatic tricuspid valve diseases
Bradyarrhythmia_sinus_node_dysfunction_HARD_V2	exclude	ICD10	I07.0 Tricuspid stenosis
Bradyarrhythmia_sinus_node_dysfunction_HARD_V2	exclude	ICD10	I07.1 Tricuspid insufficiency
Bradyarrhythmia_sinus_node_dysfunction_HARD_V2	exclude	ICD10	I07.2 Tricuspid stenosis with insufficiency
Bradyarrhythmia_sinus_node_dysfunction_HARD_V2	exclude	ICD10	I07.8 Other tricuspid valve diseases
Bradyarrhythmia_sinus_node_dysfunction_HARD_V2	exclude	ICD10	I07.9 Tricuspid valve disease, unspecified
Bradyarrhythmia_sinus_node_dysfunction_HARD_V2	exclude	ICD10	I08.0 Disorders of both mitral and aortic valves
Bradyarrhythmia_sinus_node_dysfunction_HARD_V2	exclude	ICD10	I08.1 Disorders of both mitral and tricuspid valves
Bradyarrhythmia_sinus_node_dysfunction_HARD_V2	exclude	ICD10	I08.2 Disorders of both aortic and tricuspid valves
Bradyarrhythmia_sinus_node_dysfunction_HARD_V2	exclude	ICD10	I08.3 Combined disorders of mitral, aortic and tricuspid valves
Bradyarrhythmia_sinus_node_dysfunction_HARD_V2	exclude	ICD10	I08.8 Other multiple valve diseases
Bradyarrhythmia_sinus_node_dysfunction_HARD_V2	exclude	ICD10	I08.9 Multiple valve disease, unspecified
Bradyarrhythmia_sinus_node_dysfunction_HARD_V2	exclude	ICD10	I09.1 Rheumatic diseases of endocardium, valve unspecified
Bradyarrhythmia_sinus_node_dysfunction_HARD_V2	exclude	ICD10	I34 Nonrheumatic mitral valve disorders
Bradyarrhythmia_sinus_node_dysfunction_HARD_V2	exclude	ICD10	I34.0 Mitral (valve) insufficiency
Bradyarrhythmia_sinus_node_dysfunction_HARD_V2	exclude	ICD10	I34.1 Mitral (valve) prolapse
Bradyarrhythmia_sinus_node_dysfunction_HARD_V2	exclude	ICD10	I34.2 Nonrheumatic mitral (valve) stenosis
Bradyarrhythmia_sinus_node_dysfunction_HARD_V2	exclude	ICD10	I34.8 Other nonrheumatic mitral valve disorders
Bradyarrhythmia_sinus_node_dysfunction_HARD_V2	exclude	ICD10	I34.9 Nonrheumatic mitral valve disorder, unspecified
Bradyarrhythmia_sinus_node_dysfunction_HARD_V2	exclude	ICD10	I35 Nonrheumatic aortic valve disorders
Bradyarrhythmia_sinus_node_dysfunction_HARD_V2	exclude	ICD10	I35.0 Aortic (valve) stenosis
Bradyarrhythmia_sinus_node_dysfunction_HARD_V2	exclude	ICD10	I35.1 Aortic (valve) insufficiency
Bradyarrhythmia_sinus_node_dysfunction_HARD_V2	exclude	ICD10	I35.2 Aortic (valve) stenosis with insufficiency
Bradyarrhythmia_sinus_node_dysfunction_HARD_V2	exclude	ICD10	I35.8 Other aortic valve disorders
Bradyarrhythmia_sinus_node_dysfunction_HARD_V2	exclude	ICD10	I35.9 Aortic valve disorder, unspecified
Bradyarrhythmia_sinus_node_dysfunction_HARD_V2	exclude	ICD10	I36 Nonrheumatic tricuspid valve disorders
Bradyarrhythmia_sinus_node_dysfunction_HARD_V2	exclude	ICD10	I36.0 Nonrheumatic tricuspid (valve) stenosis
Bradyarrhythmia_sinus_node_dysfunction_HARD_V2	exclude	ICD10	I36.1 Nonrheumatic tricuspid (valve) insufficiency
Bradyarrhythmia_sinus_node_dysfunction_HARD_V2	exclude	ICD10	I36.8 Other nonrheumatic tricuspid valve disorders
Bradyarrhythmia_sinus_node_dysfunction_HARD_V2	exclude	ICD10	I36.9 Nonrheumatic tricuspid valve disorder, unspecified
Bradyarrhythmia_sinus_node_dysfunction_HARD_V2	exclude	ICD10	I37 Pulmonary valve disorders
Bradyarrhythmia_sinus_node_dysfunction_HARD_V2	exclude	ICD10	I37.0 Pulmonary valve stenosis
Bradyarrhythmia_sinus_node_dysfunction_HARD_V2	exclude	ICD10	I37.1 Pulmonary valve insufficiency
Bradyarrhythmia_sinus_node_dysfunction_HARD_V2	exclude	ICD10	I37.2 Pulmonary valve stenosis with insufficiency
Bradyarrhythmia_sinus_node_dysfunction_HARD_V2	exclude	ICD10	I37.9 Pulmonary valve disorder, unspecified
Bradyarrhythmia_sinus_node_dysfunction_HARD_V2	exclude	ICD10	I39.0 Mitral valve disorders in diseases classified elsewhere
Bradyarrhythmia_sinus_node_dysfunction_HARD_V2	exclude	ICD10	I39.1 Aortic valve disorders in diseases classified elsewhere
Bradyarrhythmia_sinus_node_dysfunction_HARD_V2	exclude	ICD10	I39.3 Pulmonary valve disorders in diseases classified elsewhere
Bradyarrhythmia_sinus_node_dysfunction_HARD_V2	exclude	ICD10	I39.4 Multiple valve disorders in diseases classified elsewhere
Bradyarrhythmia_sinus_node_dysfunction_HARD_V2	exclude	Non-cancer illness code, self-reported	aortic regurgitation / incompetence
Bradyarrhythmia_sinus_node_dysfunction_HARD_V2	exclude	Non-cancer illness code, self-reported	aortic stenosis
Bradyarrhythmia_sinus_node_dysfunction_HARD_V2	exclude	Non-cancer illness code, self-reported	aortic valve disease
Bradyarrhythmia_sinus_node_dysfunction_HARD_V2	exclude	Non-cancer illness code, self-reported	heart valve problem/heart murmur
Bradyarrhythmia_sinus_node_dysfunction_HARD_V2	exclude	Non-cancer illness code, self-reported	mitral regurgitation / incompetence
Bradyarrhythmia_sinus_node_dysfunction_HARD_V2	exclude	Non-cancer illness code, self-reported	mitral stenosis
Bradyarrhythmia_sinus_node_dysfunction_HARD_V2	exclude	Non-cancer illness code, self-reported	mitral valve disease
Bradyarrhythmia_sinus_node_dysfunction_HARD_V2	exclude	Non-cancer illness code, self-reported	mitral valve prolapse
Bradyarrhythmia_sinus_node_dysfunction_HARD_V2	exclude	OPCS4	K01 Transplantation of heart and lung
Bradyarrhythmia_sinus_node_dysfunction_HARD_V2	exclude	OPCS4	K01.1 Allotransplantation of heart and lung
Bradyarrhythmia_sinus_node_dysfunction_HARD_V2	exclude	OPCS4	K02 Other transplantation of heart
Bradyarrhythmia_sinus_node_dysfunction_HARD_V2	exclude	OPCS4	K02.1 Allotransplantation of heart NEC
Bradyarrhythmia_sinus_node_dysfunction_HARD_V2	exclude	OPCS4	K02.3 Implantation of prosthetic heart
Bradyarrhythmia_sinus_node_dysfunction_HARD_V2	exclude	OPCS4	K04 Repair of tetralogy of Fallot
Bradyarrhythmia_sinus_node_dysfunction_HARD_V2	exclude	OPCS4	K04.1 Repair of tetralogy of Fallot using valved right ventricular outflow conduit
Bradyarrhythmia_sinus_node_dysfunction_HARD_V2	exclude	OPCS4	K04.2 Repair of tetralogy of Fallot using right ventricular outflow conduit NEC
Bradyarrhythmia_sinus_node_dysfunction_HARD_V2	exclude	OPCS4	K04.4 Revision of repair of tetralogy of Fallot
Bradyarrhythmia_sinus_node_dysfunction_HARD_V2	exclude	OPCS4	K07 Correction of total anomalous pulmonary venous connection
Bradyarrhythmia_sinus_node_dysfunction_HARD_V2	exclude	OPCS4	K07.8 Other specified correction of total anomalous pulmonary venous connection
Bradyarrhythmia_sinus_node_dysfunction_HARD_V2	exclude	OPCS4	K07.9 Unspecified correction of total anomalous pulmonary venous connection
Bradyarrhythmia_sinus_node_dysfunction_HARD_V2	exclude	OPCS4	K09 Repair of defect of atrioventricular septum
Bradyarrhythmia_sinus_node_dysfunction_HARD_V2	exclude	OPCS4	K09.1 Repair of defect of atrioventricular septum using dual prosthetic patches
Bradyarrhythmia_sinus_node_dysfunction_HARD_V2	exclude	OPCS4	K09.2 Repair of defect of atrioventricular septum using prosthetic patch NEC
Bradyarrhythmia_sinus_node_dysfunction_HARD_V2	exclude	OPCS4	K09.3 Repair of defect of atrioventricular septum using tissue graft
Bradyarrhythmia_sinus_node_dysfunction_HARD_V2	exclude	OPCS4	K09.5 Primary repair of defect of atrioventricular septum NEC
Bradyarrhythmia_sinus_node_dysfunction_HARD_V2	exclude	OPCS4	K09.9 Unspecified repair of defect of atrioventricular septum
Bradyarrhythmia_sinus_node_dysfunction_HARD_V2	exclude	OPCS4	K10 Repair of defect of interatrial septum
Bradyarrhythmia_sinus_node_dysfunction_HARD_V2	exclude	OPCS4	K10.1 Repair of defect of interatrial septum using prosthetic patch
Bradyarrhythmia_sinus_node_dysfunction_HARD_V2	exclude	OPCS4	K10.2 Repair of defect of interatrial septum using pericardial patch
Bradyarrhythmia_sinus_node_dysfunction_HARD_V2	exclude	OPCS4	K10.3 Repair of defect of interatrial septum using tissue graft NEC
Bradyarrhythmia_sinus_node_dysfunction_HARD_V2	exclude	OPCS4	K10.4 Primary repair of defect of interatrial septum NEC
Bradyarrhythmia_sinus_node_dysfunction_HARD_V2	exclude	OPCS4	K10.5 Revision of repair of defect of interatrial septum
Bradyarrhythmia_sinus_node_dysfunction_HARD_V2	exclude	OPCS4	K10.8 Other specified repair of defect of interatrial septum
Bradyarrhythmia_sinus_node_dysfunction_HARD_V2	exclude	OPCS4	K10.9 Unspecified repair of defect of interatrial septum
Bradyarrhythmia_sinus_node_dysfunction_HARD_V2	exclude	OPCS4	K11 Repair of defect of interventricular septum
Bradyarrhythmia_sinus_node_dysfunction_HARD_V2	exclude	OPCS4	K11.1 Repair of defect of interventricular septum using prosthetic patch
Bradyarrhythmia_sinus_node_dysfunction_HARD_V2	exclude	OPCS4	K11.2 Repair of defect of interventricular septum using pericardial patch
Bradyarrhythmia_sinus_node_dysfunction_HARD_V2	exclude	OPCS4	K11.4 Primary repair of defect of interventricular septum NEC
Bradyarrhythmia_sinus_node_dysfunction_HARD_V2	exclude	OPCS4	K11.5 Revision of repair of defect of interventricular septum
Bradyarrhythmia_sinus_node_dysfunction_HARD_V2	exclude	OPCS4	K11.9 Unspecified repair of defect of interventricular septum
Bradyarrhythmia_sinus_node_dysfunction_HARD_V2	exclude	OPCS4	K12 Repair of defect of unspecified septum of heart
Bradyarrhythmia_sinus_node_dysfunction_HARD_V2	exclude	OPCS4	K12.1 Repair of defect of septum of heart using prosthetic patch NEC
Bradyarrhythmia_sinus_node_dysfunction_HARD_V2	exclude	OPCS4	K12.2 Repair of defect of septum of heart using pericardial patch NEC
Bradyarrhythmia_sinus_node_dysfunction_HARD_V2	exclude	OPCS4	K12.4 Primary repair of defect of septum of heart NEC
Bradyarrhythmia_sinus_node_dysfunction_HARD_V2	exclude	OPCS4	K12.8 Other specified repair of defect of unspecified septum of heart
Bradyarrhythmia_sinus_node_dysfunction_HARD_V2	exclude	OPCS4	K13 Transluminal repair of defect of septum
Bradyarrhythmia_sinus_node_dysfunction_HARD_V2	exclude	OPCS4	K13.1 Percutaneous transluminal repair of defect of interventricular septum using prosthesis
Bradyarrhythmia_sinus_node_dysfunction_HARD_V2	exclude	OPCS4	K13.2 Percutaneous transluminal repair of defect of interventricular septum NEC
Bradyarrhythmia_sinus_node_dysfunction_HARD_V2	exclude	OPCS4	K13.3 Percutaneous transluminal repair of defect of interatrial septum using prosthesis
Bradyarrhythmia_sinus_node_dysfunction_HARD_V2	exclude	OPCS4	K13.4 Percutaneous transluminal repair of defect of interatrial septum NEC
Bradyarrhythmia_sinus_node_dysfunction_HARD_V2	exclude	OPCS4	K13.9 Unspecified transluminal repair of defect of septum
Bradyarrhythmia_sinus_node_dysfunction_HARD_V2	exclude	OPCS4	K14 Other open operations on septum of heart
Bradyarrhythmia_sinus_node_dysfunction_HARD_V2	exclude	OPCS4	K14.2 Open atrial septostomy
Bradyarrhythmia_sinus_node_dysfunction_HARD_V2	exclude	OPCS4	K14.8 Other specified other open operations on septum of heart
Bradyarrhythmia_sinus_node_dysfunction_HARD_V2	exclude	OPCS4	K16 Other therapeutic transluminal operations on septum of heart
Bradyarrhythmia_sinus_node_dysfunction_HARD_V2	exclude	OPCS4	K16.1 Percutaneous transluminal balloon atrial septostomy
Bradyarrhythmia_sinus_node_dysfunction_HARD_V2	exclude	OPCS4	K16.3 Percutaneous transluminal atrial septum fenestration closure with prosthesis
Bradyarrhythmia_sinus_node_dysfunction_HARD_V2	exclude	OPCS4	K16.5 Percutaneous transluminal closure of patent oval foramen with prosthesis
Bradyarrhythmia_sinus_node_dysfunction_HARD_V2	exclude	OPCS4	K16.6 Percutaneous transluminal chemical mediated septal ablation
Bradyarrhythmia_sinus_node_dysfunction_HARD_V2	exclude	OPCS4	K16.8 Other specified other therapeutic transluminal operations on septum of heart
Bradyarrhythmia_sinus_node_dysfunction_HARD_V2	exclude	OPCS4	K18 Creation of valved cardiac conduit
Bradyarrhythmia_sinus_node_dysfunction_HARD_V2	exclude	OPCS4	K18.3 Creation of valved conduit between right ventricle of heart and pulmonary artery
Bradyarrhythmia_sinus_node_dysfunction_HARD_V2	exclude	OPCS4	K18.4 Creation of valved conduit between left ventricle of heart and aorta
Bradyarrhythmia_sinus_node_dysfunction_HARD_V2	exclude	OPCS4	K18.8 Other specified creation of valved cardiac conduit
Bradyarrhythmia_sinus_node_dysfunction_HARD_V2	exclude	OPCS4	K19 Creation of other cardiac conduit
Bradyarrhythmia_sinus_node_dysfunction_HARD_V2	exclude	OPCS4	K19.1 Creation of conduit between atrium and ventricle of heart NEC
Bradyarrhythmia_sinus_node_dysfunction_HARD_V2	exclude	OPCS4	K19.3 Creation of conduit between right ventricle of heart and pulmonary artery NEC
Bradyarrhythmia_sinus_node_dysfunction_HARD_V2	exclude	OPCS4	K20 Refashioning of atrium
Bradyarrhythmia_sinus_node_dysfunction_HARD_V2	exclude	OPCS4	K20.1 Correction of persistent sinus venosus
Bradyarrhythmia_sinus_node_dysfunction_HARD_V2	exclude	OPCS4	K20.2 Correction of partial anomalous pulmonary venous drainage
Bradyarrhythmia_sinus_node_dysfunction_HARD_V2	exclude	OPCS4	K20.8 Other specified refashioning of atrium
Bradyarrhythmia_sinus_node_dysfunction_HARD_V2	exclude	OPCS4	K22 Other operations on wall of atrium
Bradyarrhythmia_sinus_node_dysfunction_HARD_V2	exclude	OPCS4	K22.1 Excision of lesion of atrium
Bradyarrhythmia_sinus_node_dysfunction_HARD_V2	exclude	OPCS4	K22.2 Repair of atrium NEC
Bradyarrhythmia_sinus_node_dysfunction_HARD_V2	exclude	OPCS4	K22.3 Exclusion of left atrial appendage NEC
Bradyarrhythmia_sinus_node_dysfunction_HARD_V2	exclude	OPCS4	K22.8 Other specified other operations on wall of atrium
Bradyarrhythmia_sinus_node_dysfunction_HARD_V2	exclude	OPCS4	K22.9 Unspecified other operations on wall of atrium
Bradyarrhythmia_sinus_node_dysfunction_HARD_V2	exclude	OPCS4	K23 Other operations of wall of heart
Bradyarrhythmia_sinus_node_dysfunction_HARD_V2	exclude	OPCS4	K23.1 Excision of lesion of wall of heart NEC
Bradyarrhythmia_sinus_node_dysfunction_HARD_V2	exclude	OPCS4	K23.2 Biopsy of lesion of wall of heart
Bradyarrhythmia_sinus_node_dysfunction_HARD_V2	exclude	OPCS4	K23.3 Repair of wall of heart NEC
Bradyarrhythmia_sinus_node_dysfunction_HARD_V2	exclude	OPCS4	K23.4 Revascularisation of wall of heart
Bradyarrhythmia_sinus_node_dysfunction_HARD_V2	exclude	OPCS4	K23.8 Other specified other operations of wall of heart
Bradyarrhythmia_sinus_node_dysfunction_HARD_V2	exclude	OPCS4	K24 Other operations on ventricles of heart
Bradyarrhythmia_sinus_node_dysfunction_HARD_V2	exclude	OPCS4	K24.4 Repair of left ventricular aneurysm
Bradyarrhythmia_sinus_node_dysfunction_HARD_V2	exclude	OPCS4	K24.5 Relief of left ventricular outflow tract obstruction
Bradyarrhythmia_sinus_node_dysfunction_HARD_V2	exclude	OPCS4	K24.6 Myectomy of left ventricular outflow tract
Bradyarrhythmia_sinus_node_dysfunction_HARD_V2	exclude	OPCS4	K24.8 Other specified other operations on ventricles of heart
Bradyarrhythmia_sinus_node_dysfunction_HARD_V2	exclude	OPCS4	K25 Plastic repair of mitral valve
Bradyarrhythmia_sinus_node_dysfunction_HARD_V2	exclude	OPCS4	K25.1 Allograft replacement of mitral valve
Bradyarrhythmia_sinus_node_dysfunction_HARD_V2	exclude	OPCS4	K25.2 Xenograft replacement of mitral valve
Bradyarrhythmia_sinus_node_dysfunction_HARD_V2	exclude	OPCS4	K25.3 Prosthetic replacement of mitral valve
Bradyarrhythmia_sinus_node_dysfunction_HARD_V2	exclude	OPCS4	K25.4 Replacement of mitral valve NEC
Bradyarrhythmia_sinus_node_dysfunction_HARD_V2	exclude	OPCS4	K25.5 Mitral valve repair NEC
Bradyarrhythmia_sinus_node_dysfunction_HARD_V2	exclude	OPCS4	K25.8 Other specified plastic repair of mitral valve
Bradyarrhythmia_sinus_node_dysfunction_HARD_V2	exclude	OPCS4	K25.9 Unspecified plastic repair of mitral valve
Bradyarrhythmia_sinus_node_dysfunction_HARD_V2	exclude	OPCS4	K26 Plastic repair of aortic valve
Bradyarrhythmia_sinus_node_dysfunction_HARD_V2	exclude	OPCS4	K26.1 Allograft replacement of aortic valve
Bradyarrhythmia_sinus_node_dysfunction_HARD_V2	exclude	OPCS4	K26.2 Xenograft replacement of aortic valve
Bradyarrhythmia_sinus_node_dysfunction_HARD_V2	exclude	OPCS4	K26.3 Prosthetic replacement of aortic valve
Bradyarrhythmia_sinus_node_dysfunction_HARD_V2	exclude	OPCS4	K26.4 Replacement of aortic valve NEC
Bradyarrhythmia_sinus_node_dysfunction_HARD_V2	exclude	OPCS4	K26.5 Aortic valve repair NEC
Bradyarrhythmia_sinus_node_dysfunction_HARD_V2	exclude	OPCS4	K26.8 Other specified plastic repair of aortic valve
Bradyarrhythmia_sinus_node_dysfunction_HARD_V2	exclude	OPCS4	K26.9 Unspecified plastic repair of aortic valve
Bradyarrhythmia_sinus_node_dysfunction_HARD_V2	exclude	OPCS4	K27 Plastic repair of tricuspid valve
Bradyarrhythmia_sinus_node_dysfunction_HARD_V2	exclude	OPCS4	K27.1 Allograft replacement of tricuspid valve
Bradyarrhythmia_sinus_node_dysfunction_HARD_V2	exclude	OPCS4	K27.2 Xenograft replacement of tricuspid valve
Bradyarrhythmia_sinus_node_dysfunction_HARD_V2	exclude	OPCS4	K27.3 Prosthetic replacement of tricuspid valve
Bradyarrhythmia_sinus_node_dysfunction_HARD_V2	exclude	OPCS4	K27.4 Replacement of tricuspid valve NEC
Bradyarrhythmia_sinus_node_dysfunction_HARD_V2	exclude	OPCS4	K27.5 Repositioning of tricuspid valve
Bradyarrhythmia_sinus_node_dysfunction_HARD_V2	exclude	OPCS4	K27.6 Tricuspid valve repair NEC
Bradyarrhythmia_sinus_node_dysfunction_HARD_V2	exclude	OPCS4	K27.8 Other specified plastic repair of tricuspid valve
Bradyarrhythmia_sinus_node_dysfunction_HARD_V2	exclude	OPCS4	K28 Plastic repair of pulmonary valve
Bradyarrhythmia_sinus_node_dysfunction_HARD_V2	exclude	OPCS4	K28.1 Allograft replacement of pulmonary valve
Bradyarrhythmia_sinus_node_dysfunction_HARD_V2	exclude	OPCS4	K28.2 Xenograft replacement of pulmonary valve
Bradyarrhythmia_sinus_node_dysfunction_HARD_V2	exclude	OPCS4	K28.3 Prosthetic replacement of pulmonary valve
Bradyarrhythmia_sinus_node_dysfunction_HARD_V2	exclude	OPCS4	K28.4 Replacement of pulmonary valve NEC
Bradyarrhythmia_sinus_node_dysfunction_HARD_V2	exclude	OPCS4	K28.5 Pulmonary valve repair NEC
Bradyarrhythmia_sinus_node_dysfunction_HARD_V2	exclude	OPCS4	K28.8 Other specified plastic repair of pulmonary valve
Bradyarrhythmia_sinus_node_dysfunction_HARD_V2	exclude	OPCS4	K29 Plastic repair of unspecified valve of heart
Bradyarrhythmia_sinus_node_dysfunction_HARD_V2	exclude	OPCS4	K29.2 Xenograft replacement of valve of heart NEC
Bradyarrhythmia_sinus_node_dysfunction_HARD_V2	exclude	OPCS4	K29.3 Prosthetic replacement of valve of heart NEC
Bradyarrhythmia_sinus_node_dysfunction_HARD_V2	exclude	OPCS4	K30 Revision of plastic repair of valve of heart
Bradyarrhythmia_sinus_node_dysfunction_HARD_V2	exclude	OPCS4	K30.1 Revision of plastic repair of mitral valve
Bradyarrhythmia_sinus_node_dysfunction_HARD_V2	exclude	OPCS4	K30.2 Revision of plastic repair of aortic valve
Bradyarrhythmia_sinus_node_dysfunction_HARD_V2	exclude	OPCS4	K30.3 Revision of plastic repair of tricuspid valve
Bradyarrhythmia_sinus_node_dysfunction_HARD_V2	exclude	OPCS4	K30.4 Revision of plastic repair of pulmonary valve
Bradyarrhythmia_sinus_node_dysfunction_HARD_V2	exclude	OPCS4	K31 Open incision of valve of heart
Bradyarrhythmia_sinus_node_dysfunction_HARD_V2	exclude	OPCS4	K31.2 Open aortic valvotomy
Bradyarrhythmia_sinus_node_dysfunction_HARD_V2	exclude	OPCS4	K31.4 Open pulmonary valvotomy
Bradyarrhythmia_sinus_node_dysfunction_HARD_V2	exclude	OPCS4	K31.8 Other specified open incision of valve of heart
Bradyarrhythmia_sinus_node_dysfunction_HARD_V2	exclude	OPCS4	K31.9 Unspecified open incision of valve of heart
Bradyarrhythmia_sinus_node_dysfunction_HARD_V2	exclude	OPCS4	K33 Operations on aortic root
Bradyarrhythmia_sinus_node_dysfunction_HARD_V2	exclude	OPCS4	K33.1 Aortic root replacement using pulmonary valve autograft with right ventricle to pulmonary artery valved conduit
Bradyarrhythmia_sinus_node_dysfunction_HARD_V2	exclude	OPCS4	K33.3 Aortic root replacement using homograft
Bradyarrhythmia_sinus_node_dysfunction_HARD_V2	exclude	OPCS4	K33.4 Aortic root replacement using mechanical prosthesis
Bradyarrhythmia_sinus_node_dysfunction_HARD_V2	exclude	OPCS4	K33.5 Aortic root replacement NEC
Bradyarrhythmia_sinus_node_dysfunction_HARD_V2	exclude	OPCS4	K33.8 Other specified operations on aortic root
Bradyarrhythmia_sinus_node_dysfunction_HARD_V2	exclude	OPCS4	K34 Other open operations on valve of heart
Bradyarrhythmia_sinus_node_dysfunction_HARD_V2	exclude	OPCS4	K34.1 Annuloplasty of mitral valve
Bradyarrhythmia_sinus_node_dysfunction_HARD_V2	exclude	OPCS4	K34.2 Annuloplasty of tricuspid valve
Bradyarrhythmia_sinus_node_dysfunction_HARD_V2	exclude	OPCS4	K34.3 Annuloplasty of valve of heart NEC
Bradyarrhythmia_sinus_node_dysfunction_HARD_V2	exclude	OPCS4	K34.4 Excision of vegetations of valve of heart
Bradyarrhythmia_sinus_node_dysfunction_HARD_V2	exclude	OPCS4	K34.8 Other specified other open operations on valve of heart
Bradyarrhythmia_sinus_node_dysfunction_HARD_V2	exclude	OPCS4	K35 Therapeutic transluminal operations on valve of heart
Bradyarrhythmia_sinus_node_dysfunction_HARD_V2	exclude	OPCS4	K35.1 Percutaneous transluminal mitral valvotomy
Bradyarrhythmia_sinus_node_dysfunction_HARD_V2	exclude	OPCS4	K35.5 Percutaneous transluminal valvuloplasty
Bradyarrhythmia_sinus_node_dysfunction_HARD_V2	exclude	OPCS4	K35.7 Percutaneous transluminal pulmonary valve replacement
Bradyarrhythmia_sinus_node_dysfunction_HARD_V2	exclude	OPCS4	K35.8 Other specified therapeutic transluminal operations on valve of heart
Bradyarrhythmia_sinus_node_dysfunction_HARD_V2	exclude	OPCS4	K37 Removal of obstruction from structure adjacent to valve of heart
Bradyarrhythmia_sinus_node_dysfunction_HARD_V2	exclude	OPCS4	K37.2 Infundibulectomy of heart NEC
Bradyarrhythmia_sinus_node_dysfunction_HARD_V2	exclude	OPCS4	K37.3 Repair of subaortic stenosis
Bradyarrhythmia_sinus_node_dysfunction_HARD_V2	exclude	OPCS4	K37.4 Repair of supra-aortic stenosis
Bradyarrhythmia_sinus_node_dysfunction_HARD_V2	exclude	OPCS4	K37.8 Other specified removal of obstruction from structure adjacent to valve of heart
Bradyarrhythmia_sinus_node_dysfunction_HARD_V2	exclude	OPCS4	K38 Other operations on structure adjacent to valve of heart
Bradyarrhythmia_sinus_node_dysfunction_HARD_V2	exclude	OPCS4	K38.1 Operations on papillary muscle
Bradyarrhythmia_sinus_node_dysfunction_HARD_V2	exclude	OPCS4	K38.2 Operations on chordae tendineae
Bradyarrhythmia_sinus_node_dysfunction_HARD_V2	exclude	OPCS4	K38.5 Closure of aortic sinus of Valsalva fistula
Bradyarrhythmia_sinus_node_dysfunction_HARD_V2	exclude	OPCS4	K38.6 Repair of aortic sinus of Valsalva aneurysm
Bradyarrhythmia_sinus_node_dysfunction_HARD_V2	exclude	OPCS4	K38.8 Other specified other operations on structure adjacent to valve of heart
Bradyarrhythmia_sinus_node_dysfunction_HARD_V2	exclude	OPCS4	K40 Saphenous vein graft replacement of coronary artery
Bradyarrhythmia_sinus_node_dysfunction_HARD_V2	exclude	OPCS4	K40.1 Saphenous vein graft replacement of one coronary artery
Bradyarrhythmia_sinus_node_dysfunction_HARD_V2	exclude	OPCS4	K40.2 Saphenous vein graft replacement of two coronary arteries
Bradyarrhythmia_sinus_node_dysfunction_HARD_V2	exclude	OPCS4	K40.3 Saphenous vein graft replacement of three coronary arteries
Bradyarrhythmia_sinus_node_dysfunction_HARD_V2	exclude	OPCS4	K40.4 Saphenous vein graft replacement of four or more coronary arteries
Bradyarrhythmia_sinus_node_dysfunction_HARD_V2	exclude	OPCS4	K40.8 Other specified saphenous vein graft replacement of coronary artery
Bradyarrhythmia_sinus_node_dysfunction_HARD_V2	exclude	OPCS4	K40.9 Unspecified saphenous vein graft replacement of coronary artery
Bradyarrhythmia_sinus_node_dysfunction_HARD_V2	exclude	OPCS4	K41 Other autograft replacement of coronary artery
Bradyarrhythmia_sinus_node_dysfunction_HARD_V2	exclude	OPCS4	K41.1 Autograft replacement of one coronary artery NEC
Bradyarrhythmia_sinus_node_dysfunction_HARD_V2	exclude	OPCS4	K41.2 Autograft replacement of two coronary arteries NEC
Bradyarrhythmia_sinus_node_dysfunction_HARD_V2	exclude	OPCS4	K41.3 Autograft replacement of three coronary arteries NEC
Bradyarrhythmia_sinus_node_dysfunction_HARD_V2	exclude	OPCS4	K41.4 Autograft replacement of four or more coronary arteries NEC
Bradyarrhythmia_sinus_node_dysfunction_HARD_V2	exclude	OPCS4	K42 Allograft replacement of coronary artery
Bradyarrhythmia_sinus_node_dysfunction_HARD_V2	exclude	OPCS4	K42.2 Allograft replacement of two coronary arteries
Bradyarrhythmia_sinus_node_dysfunction_HARD_V2	exclude	OPCS4	K42.4 Allograft replacement of four or more coronary arteries
Bradyarrhythmia_sinus_node_dysfunction_HARD_V2	exclude	OPCS4	K43 Prosthetic replacement of coronary artery
Bradyarrhythmia_sinus_node_dysfunction_HARD_V2	exclude	OPCS4	K43.1 Prosthetic replacement of one coronary artery
Bradyarrhythmia_sinus_node_dysfunction_HARD_V2	exclude	OPCS4	K43.3 Prosthetic replacement of three coronary arteries
Bradyarrhythmia_sinus_node_dysfunction_HARD_V2	exclude	OPCS4	K43.9 Unspecified prosthetic replacement of coronary artery
Bradyarrhythmia_sinus_node_dysfunction_HARD_V2	exclude	OPCS4	K44 Other replacement of coronary artery
Bradyarrhythmia_sinus_node_dysfunction_HARD_V2	exclude	OPCS4	K44.1 Replacement of coronary arteries using multiple methods
Bradyarrhythmia_sinus_node_dysfunction_HARD_V2	exclude	OPCS4	K44.2 Revision of replacement of coronary artery
Bradyarrhythmia_sinus_node_dysfunction_HARD_V2	exclude	OPCS4	K44.8 Other specified other replacement of coronary artery
Bradyarrhythmia_sinus_node_dysfunction_HARD_V2	exclude	OPCS4	K44.9 Unspecified other replacement of coronary artery
Bradyarrhythmia_sinus_node_dysfunction_HARD_V2	exclude	OPCS4	K45 Connection of thoracic artery to coronary artery
Bradyarrhythmia_sinus_node_dysfunction_HARD_V2	exclude	OPCS4	K45.1 Double anastomosis of mammary arteries to coronary arteries
Bradyarrhythmia_sinus_node_dysfunction_HARD_V2	exclude	OPCS4	K45.2 Double anastomosis of thoracic arteries to coronary arteries NEC
Bradyarrhythmia_sinus_node_dysfunction_HARD_V2	exclude	OPCS4	K45.3 Anastomosis of mammary artery to left anterior descending coronary artery
Bradyarrhythmia_sinus_node_dysfunction_HARD_V2	exclude	OPCS4	K45.4 Anastomosis of mammary artery to coronary artery NEC
Bradyarrhythmia_sinus_node_dysfunction_HARD_V2	exclude	OPCS4	K45.5 Anastomosis of thoracic artery to coronary artery NEC
Bradyarrhythmia_sinus_node_dysfunction_HARD_V2	exclude	OPCS4	K45.6 Revision of connection of thoracic artery to coronary artery
Bradyarrhythmia_sinus_node_dysfunction_HARD_V2	exclude	OPCS4	K45.8 Other specified connection of thoracic artery to coronary artery
Bradyarrhythmia_sinus_node_dysfunction_HARD_V2	exclude	OPCS4	K45.9 Unspecified connection of thoracic artery to coronary artery
Bradyarrhythmia_sinus_node_dysfunction_HARD_V2	exclude	OPCS4	K46 Other bypass of coronary artery
Bradyarrhythmia_sinus_node_dysfunction_HARD_V2	exclude	OPCS4	K46.1 Double implantation of mammary arteries into heart
Bradyarrhythmia_sinus_node_dysfunction_HARD_V2	exclude	OPCS4	K46.2 Double implantation of thoracic arteries into heart NEC
Bradyarrhythmia_sinus_node_dysfunction_HARD_V2	exclude	OPCS4	K46.3 Implantation of mammary artery into heart NEC
Bradyarrhythmia_sinus_node_dysfunction_HARD_V2	exclude	OPCS4	K46.4 Implantation of thoracic artery into heart NEC
Bradyarrhythmia_sinus_node_dysfunction_HARD_V2	exclude	OPCS4	K46.9 Unspecified other bypass of coronary artery
Bradyarrhythmia_sinus_node_dysfunction_HARD_V2	exclude	OPCS4	K47 Repair of coronary artery
Bradyarrhythmia_sinus_node_dysfunction_HARD_V2	exclude	OPCS4	K47.1 Endarterectomy of coronary artery
Bradyarrhythmia_sinus_node_dysfunction_HARD_V2	exclude	OPCS4	K47.2 Repair of arteriovenous fistula of coronary artery
Bradyarrhythmia_sinus_node_dysfunction_HARD_V2	exclude	OPCS4	K47.3 Repair of aneurysm of coronary artery
Bradyarrhythmia_sinus_node_dysfunction_HARD_V2	exclude	OPCS4	K47.8 Other specified repair of coronary artery
Bradyarrhythmia_sinus_node_dysfunction_HARD_V2	exclude	OPCS4	K48 Other open operations on coronary artery
Bradyarrhythmia_sinus_node_dysfunction_HARD_V2	exclude	OPCS4	K48.2 Transposition of coronary artery NEC
Bradyarrhythmia_sinus_node_dysfunction_HARD_V2	exclude	OPCS4	K48.8 Other specified other open operations on coronary artery
Bradyarrhythmia_sinus_node_dysfunction_HARD_V2	exclude	OPCS4	K49 Transluminal balloon angioplasty of coronary artery
[truncated: 3,269 more rows]

## Sheet: ST 2 - Heritability
Her	H2G1	H2G1SE
Aortic valve area (cm^2)	0.361	0.011
Mean peak gradient (mmHg)	0.253	0.011
Peak velocity (cm/s)	0.264	0.011

## Sheet: ST 3 - REML correlation
Correl	Trait2	GenCor	GenCorSE
Aortic valve area (cm^2)	Mean gradient (mmHg)	-0.56	0.019
Aortic valve area (cm^2)	Peak velocity (cm/s)	-0.576	0.018
Mean gradient (mmHg)	Aortic valve area (cm^2)	-0.56	0.019
Mean gradient (mmHg)	Peak velocity (cm/s)	0.988	0.001
Peak velocity (cm/s)	Aortic valve area (cm^2)	-0.576	0.018
Peak velocity (cm/s)	Mean gradient (mmHg)	0.988	0.001

## Sheet: ST 4 - GWAS Loci
SNP	CHR	BP	ALLELE1	ALLELE0	A1FREQ	INFO	BETA	SE	CHISQ	P	GWASTrait	TraitID	GlobalLocusID	Site	Chromosome	Position	GeneName	TranscriptStart	TranscriptEnd	DistanceTranscriptStart	DistanceTranscriptEnd	Distance	OnTranscript	GeneDescription
rs3738814	1	17331676	A	G	0.56678	1	0.0363892	0.00571183	40.5876	1.9e-10	resint_AVACM2	0	1	12035 days, 22:16:00	1	17331676	ATP13A2	17312453	17338423	19223	6747	0	TRUE	ATPase cation transporting 13A2 [Source:HGNC Symbol;Acc:HGNC:30213]
1:89255345_CATA_C	1	89255345	CATA	C	0.459255	0.992512	-0.0347125	0.00566201	37.5864	8.7e-10	resint_AVACM2	0	2	61982 days, 22:05:00	1	89255345	PKN2	89149956	89301938	105389	46593	0	TRUE	protein kinase N2 [Source:HGNC Symbol;Acc:HGNC:9406]
rs144581493	1	150170113	G	T	0.94835	0.907382	-0.0775809	0.0134175	33.4325	7.4e-09	resint_AVACM2	0	3	104284 days, 20:13:00	1	150170113	ANP32E	150190717	150208460	20604	38347	20604	FALSE	acidic nuclear phosphoprotein 32 family member E [Source:HGNC Symbol;Acc:HGNC:16673]
rs78444298	1	184672098	G	A	0.981173	1	0.166936	0.0209272	63.6322	1.5e-15	resint_AVACM2	0	4	128244 days, 13:18:00	1	184672098	EDEM3	184659371	184723992	12727	51894	0	TRUE	ER degradation enhancing alpha-mannosidase like protein 3 [Source:HGNC Symbol;Acc:HGNC:16787]
rs1417488	1	218523730	C	T	0.742635	0.987005	-0.0370602	0.00648504	32.658	1.1e-08	resint_AVACM2	0	5	151752 days, 15:10:00	1	218523730	TGFB2	218518678	218617961	5052	94231	0	TRUE	transforming growth factor beta 2 [Source:HGNC Symbol;Acc:HGNC:11768]
rs7606390	2	65511399	G	T	0.737695	0.989969	0.0395607	0.00642467	37.9162	7.4e-10	resint_AVACM2	0	6	45494 days, 2:39:00	2	65511399	ACTR2	65454965	65498387	56434	13012	13012	FALSE	actin related protein 2 [Source:HGNC Symbol;Acc:HGNC:169]
3:99522473_TA_T	3	99522473	TA	T	0.32271	0.989785	-0.0359265	0.00605563	35.1975	3e-09	resint_AVACM2	0	7	69112 days, 22:53:00	3	99522473	COL8A1	99357438	99518061	165035	4412	4412	FALSE	collagen type VIII alpha 1 chain [Source:HGNC Symbol;Acc:HGNC:2215]
rs73214042	4	7923476	G	A	0.571166	0.99297	0.0432998	0.00573048	57.0939	4.2e-14	resint_AVACM2	0	8	5502 days, 13:56:00	4	7923476	AFAP1	7760441	7941588	163035	18112	0	TRUE	actin filament associated protein 1 [Source:HGNC Symbol;Acc:HGNC:24017]
rs13136833	4	18030282	T	C	0.864068	0.999248	0.0458193	0.00820758	31.165	2.4e-08	resint_AVACM2	0	9	12521 days, 4:42:00	4	18030282	LCORL	17842810	18023378	187472	6904	6904	FALSE	ligand dependent nuclear receptor corepressor like [Source:HGNC Symbol;Acc:HGNC:30776]
rs12648992	4	73431560	T	C	0.549995	0.997748	-0.0315591	0.0056905	30.7573	2.9e-08	resint_AVACM2	0	10	50994 days, 7:20:00	4	73431560	ADAMTS3	73146686	73434938	284874	3378	0	TRUE	ADAM metallopeptidase with thrombospondin type 1 motif 3 [Source:HGNC Symbol;Acc:HGNC:219]
rs7678555	4	120909501	A	C	0.707824	0.991668	0.0419554	0.00625218	45.0312	1.9e-11	resint_AVACM2	0	11	83965 days, 2:21:00	4	120909501	MAD2L1	120976778	120988003	67277	78502	67277	FALSE	mitotic arrest deficient 2 like 1 [Source:HGNC Symbol;Acc:HGNC:6763]
rs113193866	5	108086710	A	G	0.915716	0.997051	-0.0922882	0.0101781	82.2158	1.2e-19	resint_AVACM2	0	12	75060 days, 10:10:00	5	108086710	FER	108083598	108532542	3112	445832	0	TRUE	FER tyrosine kinase [Source:HGNC Symbol;Acc:HGNC:3655]
rs2797964	6	34185755	C	T	0.0922136	0.996675	0.0559246	0.00979139	32.6225	1.1e-08	resint_AVACM2	0	13	23740 days, 8:35:00	6	34185755	HMGA1	34204650	34214008	18895	28253	18895	FALSE	high mobility group AT-hook 1 [Source:HGNC Symbol;Acc:HGNC:5010]
rs55730499	6	161005610	C	T	0.921721	0.997345	0.0818709	0.0105204	60.5617	7.1e-15	resint_AVACM2	0	14	111809 days, 16:50:00	6	161005610	LPA	160952514	161085307	53096	79697	0	TRUE	lipoprotein(a) [Source:HGNC Symbol;Acc:HGNC:6667]
rs10248173	7	19420299	C	G	0.721656	0.987385	0.0430399	0.00631528	46.4471	9.4e-12	resint_AVACM2	0	15	13486 days, 14:39:00	7	19420299	FERD3L	19184405	19185044	235894	235255	235255	FALSE	Fer3 like bHLH transcription factor [Source:HGNC Symbol;Acc:HGNC:16660]
9:88874887_AT_A	9	88874887	AT	A	0.560507	0.96265	0.0354839	0.00578116	37.6731	8.4e-10	resint_AVACM2	0	16	61719 days, 1:07:00	9	88874887	C9orf153	88835180	88874572	39707	315	315	FALSE	chromosome 9 open reading frame 153 [Source:HGNC Symbol;Acc:HGNC:31456]
rs61869036	10	121422836	G	C	0.784296	0.992099	0.0416201	0.00688852	36.5051	1.5e-09	resint_AVACM2	0	17	84321 days, 19:56:00	10	121422836	BAG3	121410892	121437331	11944	14495	0	TRUE	BAG cochaperone 3 [Source:HGNC Symbol;Acc:HGNC:939]
rs149127862	11	55502627	G	A	0.924351	0.890498	-0.0660357	0.0112819	34.2605	4.8e-09	resint_AVACM2	0	18	38543 days, 22:47:00	11	55502627	OR5D13	55540914	55541858	38287	39231	38287	FALSE	olfactory receptor family 5 subfamily D member 13 [Source:HGNC Symbol;Acc:HGNC:15280]
rs34469991	11	66703817	A	G	0.929401	1	0.063583	0.0110119	33.3392	7.7e-09	resint_AVACM2	0	19	46322 days, 13:17:00	11	66703817	PC	66615891	66725854	87926	22037	0	TRUE	pyruvate carboxylase [Source:HGNC Symbol;Acc:HGNC:8636]
rs76895963	12	4384844	T	G	0.979845	0.819251	-0.149683	0.0221408	45.7044	1.4e-11	resint_AVACM2	0	20	3045 days, 12:44:00	12	4384844	CCND2	4382928	4414519	1916	29675	0	TRUE	cyclin D2 [Source:HGNC Symbol;Acc:HGNC:1583]
rs10770612	12	20230639	A	G	0.798897	1	-0.0554176	0.00704598	61.8603	3.7e-15	resint_AVACM2	0	21	14049 days, 13:19:00	12	20230639	PDE3A	20521471	20841517	290832	610878	290832	FALSE	phosphodiesterase 3A [Source:HGNC Symbol;Acc:HGNC:8778]
rs761210718	12	66400702	AAG	A	0.630927	0.988804	0.06966	0.00587737	140.476	2.1e-32	resint_AVACM2	0	22	46112 days, 2:22:00	12	66400702	HMGA2	66218263	66360071	182439	40631	40631	FALSE	high mobility group AT-hook 2 [Source:HGNC Symbol;Acc:HGNC:5009]
rs71091672	12	79932947	C	CA	0.323501	0.969113	-0.0380564	0.00621435	37.5027	9.1e-10	resint_AVACM2	0	23	55509 days, 11:47:00	12	79932947	PAWR	79978659	80084744	45712	151797	45712	FALSE	pro-apoptotic WT1 regulator [Source:HGNC Symbol;Acc:HGNC:8614]
12:94174630_TCTCAGC_T	12	94174630	TCTCAGC	T	0.488237	0.990256	0.0386679	0.00566798	46.5419	9e-12	resint_AVACM2	0	24	65399 days, 13:10:00	12	94174630	CRADD	94071151	94244532	103479	69902	0	TRUE	CASP2 and RIPK1 domain containing adaptor with death domain [Source:HGNC Symbol;Acc:HGNC:2340]
rs648997	12	111976776	C	T	0.728023	0.963903	-0.0409647	0.0065847	38.7033	4.9e-10	resint_AVACM2	0	25	77762 days, 3:36:00	12	111976776	ATXN2	111890018	112037119	86758	60343	0	TRUE	ataxin 2 [Source:HGNC Symbol;Acc:HGNC:10555]
rs11620323	13	27043925	A	G	0.538178	0.997024	0.0361431	0.00566935	40.6427	1.8e-10	resint_AVACM2	0	26	18781 days, 1:05:00	13	27043925	CDK8	26828266	26979375	215659	64550	64550	FALSE	cyclin dependent kinase 8 [Source:HGNC Symbol;Acc:HGNC:1779]
rs2765768	13	50810171	A	G	0.689755	1	-0.0780799	0.00606938	165.497	7.1e-38	resint_AVACM2	0	27	35285 days, 9:11:00	13	50810171	KCNRG	50589580	50595058	220591	215113	215113	FALSE	potassium channel regulator [Source:HGNC Symbol;Acc:HGNC:18893]
rs139939693	15	63859576	C	T	0.873506	0.996815	0.054115	0.00850624	40.4725	2e-10	resint_AVACM2	0	28	44347 days, 13:16:00	15	63859576	USP3	63796792	63886832	62784	27256	0	TRUE	ubiquitin specific peptidase 3 [Source:HGNC Symbol;Acc:HGNC:12626]
rs12912045	15	67467297	C	T	0.782981	0.981105	0.0400229	0.00691133	33.5346	7e-09	resint_AVACM2	0	29	46852 days, 21:57:00	15	67467297	SMAD3	67357940	67487507	109357	20210	0	TRUE	SMAD family member 3 [Source:HGNC Symbol;Acc:HGNC:6769]
rs200011707	15	77329670	TCTC	T	0.83344	0.957729	0.043135	0.00774188	31.0432	2.5e-08	resint_AVACM2	0	30	53701 days, 18:50:00	15	77329670	PSTPIP1	77287467	77329816	42203	146	0	TRUE	proline-serine-threonine phosphatase interacting protein 1 [Source:HGNC Symbol;Acc:HGNC:9580]
rs2004867	15	86294392	G	A	0.233695	0.993553	0.0367814	0.0066598	30.5024	3.3e-08	resint_AVACM2	0	31	59927 days, 6:52:00	15	86294392	AKAP13	85923834	86292586	370558	1806	1806	FALSE	A-kinase anchoring protein 13 [Source:HGNC Symbol;Acc:HGNC:371]
rs7402939	15	99183876	T	C	0.377236	0.981624	0.032569	0.00586253	30.8631	2.8e-08	resint_AVACM2	0	32	68878 days, 7:36:00	15	99183876	IGF1R	99191768	99507759	7892	323883	7892	FALSE	insulin like growth factor 1 receptor [Source:HGNC Symbol;Acc:HGNC:5465]
rs113381780	15	101779270	C	T	0.991887	0.922898	0.185605	0.0326879	32.2408	1.4e-08	resint_AVACM2	0	33	70680 days, 16:10:00	15	101779270	CHSY1	101715932	101792253	63338	12983	0	TRUE	chondroitin sulfate synthase 1 [Source:HGNC Symbol;Acc:HGNC:17198]
rs434772	16	86711330	C	A	0.717506	0.991299	-0.0372841	0.00630037	35.02	3.3e-09	resint_AVACM2	0	34	60216 days, 20:50:00	16	86711330	FOXL1	86612155	86617084	99175	94246	94246	FALSE	forkhead box L1 [Source:HGNC Symbol;Acc:HGNC:3817]
rs17608766	17	45013271	T	C	0.857753	1	-0.104905	0.00807962	168.581	1.5e-38	resint_AVACM2	0	35	31259 days, 22:11:00	17	45013271	GOSR2	45000526	45019386	12745	6115	0	TRUE	golgi SNAP receptor complex member 2 [Source:HGNC Symbol;Acc:HGNC:4431]
rs16967814	18	20070591	C	T	0.7455	0.997238	-0.0375659	0.00645936	33.8227	6e-09	resint_AVACM2	0	36	13938 days, 15:51:00	18	20070591	CTAGE1	19993562	19997878	77029	72713	72713	FALSE	cutaneous T cell lymphoma-associated antigen 1 [Source:HGNC Symbol;Acc:HGNC:24346]
rs62621197	19	8670147	C	T	0.963303	0.927824	0.087588	0.0155889	31.5686	1.9e-08	resint_AVACM2	0	37	6021 days, 17:27:00	19	8670147	ADAMTS10	8645124	8675600	25023	5453	0	TRUE	ADAM metallopeptidase with thrombospondin type 1 motif 10 [Source:HGNC Symbol;Acc:HGNC:13201]
rs10408721	19	10758319	C	T	0.336069	0.998514	0.0378277	0.00596698	40.1894	2.3e-10	resint_AVACM2	0	38	7471 days, 20:19:00	19	10758319	SLC44A2	10736229	10755233	22090	3086	3086	FALSE	solute carrier family 44 member 2 [Source:HGNC Symbol;Acc:HGNC:17292]
rs1840828	19	16442612	C	T	0.383604	0.963523	0.0384185	0.00589924	42.412	7.4e-11	resint_AVACM2	0	39	11419 days, 6:32:00	19	16442612	KLF2	16435637	16439496	6975	3116	3116	FALSE	KLF transcription factor 2 [Source:HGNC Symbol;Acc:HGNC:6347]
rs564828292	20	32071598	T	TAA	0.838416	0.901539	0.0457623	0.00807303	32.1323	1.4e-08	resint_AVACM2	0	40	22272 days, 18:38:00	20	32071598	CBFA2T2	32077902	32237836	6304	166238	6304	FALSE	CBFA2/RUNX1 partner transcriptional co-repressor 2 [Source:HGNC Symbol;Acc:HGNC:1536]
rs6062643	20	62761699	G	A	0.472553	1	-0.0326123	0.00558081	34.1482	5.1e-09	resint_AVACM2	0	41	43585 days, 8:19:00	20	62761699	NPBWR2	62735155	62738918	26544	22781	22781	FALSE	neuropeptides B and W receptor 2 [Source:HGNC Symbol;Acc:HGNC:4530]
rs5997307	22	28207139	T	C	0.727579	0.998713	-0.0367932	0.00632009	33.8914	5.8e-09	resint_AVACM2	0	42	19589 days, 4:59:00	22	28207139	MN1	28144265	28197744	62874	9395	9395	FALSE	MN1 proto-oncogene, transcriptional regulator [Source:HGNC Symbol;Acc:HGNC:7180]
rs1802288	X	99890204	C	T	0.839044	1.48003	0.0397266	0.00630902	39.6495	3e-10	resint_AVACM2	0	43	X:99890204	X	99890204	TSPAN6	99882105	99891803	8099	1599	0	TRUE	tetraspanin 6 [Source:HGNC Symbol;Acc:HGNC:11858]
rs74355262	1	22579159	G	A	0.947425	0.990313	-0.0730026	0.0127866	32.5964	1.1e-08	resint_peak_velocity_aa	1	44	15680 days, 0:19:00	1	22579159	WNT4	22443806	22469590	135353	109569	109569	FALSE	Wnt family member 4 [Source:HGNC Symbol;Acc:HGNC:12783]
rs12048493	1	149927034	A	C	0.614284	0.959803	-0.0400525	0.00596675	45.0592	1.9e-11	resint_peak_velocity_aa	1	3	104116 days, 0:54:00	1	149927034	OTUD7B	149909705	149982675	17329	55641	0	TRUE	OTU deubiquitinase 7B [Source:HGNC Symbol;Acc:HGNC:16683]
rs6750615	2	28836285	G	A	0.836228	0.975209	-0.0455729	0.00778868	34.2361	4.9e-09	resint_peak_velocity_aa	1	45	20025 days, 6:45:00	2	28836285	PLB1	28718927	28867008	117358	30723	0	TRUE	phospholipase B1 [Source:HGNC Symbol;Acc:HGNC:30041]
rs141813710	2	145829815	C	CATGGGGATA	0.428597	0.991299	0.041942	0.00577677	52.7144	3.9e-13	resint_peak_velocity_aa	1	46	101270 days, 18:55:00	2	145829815	ZEB2	145141648	145277686	688167	552129	552129	FALSE	**Greater than 500000 bases from SNP** zinc finger E-box binding homeobox 2 [Source:HGNC Symbol;Acc:HGNC:14881]
2:175562347_AAT_A	2	175562347	AAT	A	0.833511	0.960107	-0.0446603	0.00778012	32.9512	9.5e-09	resint_peak_velocity_aa	1	47	121918 days, 9:07:00	2	175562347	CHRNA1	175612320	175629200	49973	66853	49973	FALSE	cholinergic receptor nicotinic alpha 1 subunit [Source:HGNC Symbol;Acc:HGNC:1955]
3:37102891_CTTTTTT_C	3	37102891	CTTTTTT	C	0.615355	0.883615	0.0352501	0.00624162	31.8953	1.6e-08	resint_peak_velocity_aa	1	48	25766 days, 0:31:00	3	37102891	LRRFIP2	37094117	37216073	8774	113182	0	TRUE	LRR binding FLII interacting protein 2 [Source:HGNC Symbol;Acc:HGNC:6703]
rs28568794	4	7852093	G	C	0.566716	0.997322	-0.0334442	0.00576299	33.678	6.5e-09	resint_peak_velocity_aa	1	8	5453 days, 0:13:00	4	7852093	AFAP1	7760441	7941588	91652	89495	0	TRUE	actin filament associated protein 1 [Source:HGNC Symbol;Acc:HGNC:24017]
rs1173727	5	32830521	T	C	0.400128	1	-0.0327173	0.00579803	31.8415	1.7e-08	resint_peak_velocity_aa	1	49	22799 days, 4:21:00	5	32830521	NPR 3.00	32711427	32791826	119094	38695	38695	FALSE	natriuretic peptide receptor 3 [Source:HGNC Symbol;Acc:HGNC:7945]
rs140798921	6	76986564	C	T	0.958153	0.964544	-0.0791921	0.0144333	30.1045	4.1e-08	resint_peak_velocity_aa	1	50	53463 days, 3:24:00	6	76986564	IMPG1	76630831	76782379	355733	204185	204185	FALSE	interphotoreceptor matrix proteoglycan 1 [Source:HGNC Symbol;Acc:HGNC:6055]
rs55730499	6	161005610	C	T	0.921715	0.997346	-0.0636934	0.010608	36.0512	1.9e-09	resint_peak_velocity_aa	1	14	111809 days, 16:50:00	6	161005610	LPA	160952514	161085307	53096	79697	0	TRUE	lipoprotein(a) [Source:HGNC Symbol;Acc:HGNC:6667]
rs10243311	7	19448729	G	A	0.668179	0.993084	-0.034059	0.00604738	31.7198	1.8e-08	resint_peak_velocity_aa	1	15	13506 days, 8:29:00	7	19448729	FERD3L	19184405	19185044	264324	263685	263685	FALSE	Fer3 like bHLH transcription factor [Source:HGNC Symbol;Acc:HGNC:16660]
rs7838131	8	11596163	G	A	0.430066	0.994873	0.0560692	0.00578609	93.9027	3.3e-22	resint_peak_velocity_aa	1	51	8053 days, 5:23:00	8	11596163	GATA4	11561711	11617511	34452	21348	0	TRUE	GATA binding protein 4 [Source:HGNC Symbol;Acc:HGNC:4173]
rs9411378	9	136145425	C	A	0.77935	0.920616	-0.0414536	0.00713882	33.7188	6.4e-09	resint_peak_velocity_aa	1	52	94545 days, 19:25:00	9	136145425	SURF6	136195612	136203025	50187	57600	50187	FALSE	surfeit 6 [Source:HGNC Symbol;Acc:HGNC:11478]
rs12280388	11	121670712	T	C	0.92942	1	-0.060617	0.0110757	29.9533	4.4e-08	resint_peak_velocity_aa	1	53	84494 days, 0:12:00	11	121670712	SORL1	121323023	121504472	347689	166240	166240	FALSE	sortilin related receptor 1 [Source:HGNC Symbol;Acc:HGNC:11185]
rs10841441	12	20210632	C	T	0.304218	0.978612	0.0413182	0.00626035	43.5598	4.1e-11	resint_peak_velocity_aa	1	21	14035 days, 15:52:00	12	20210632	PDE3A	20521471	20841517	310839	630885	310839	FALSE	phosphodiesterase 3A [Source:HGNC Symbol;Acc:HGNC:8778]
rs142166430	12	65747729	T	G	0.860425	0.968076	0.0497927	0.00832221	35.7976	2.2e-09	resint_peak_velocity_aa	1	54	45658 days, 15:29:00	12	65747729	MSRB3	65672463	65860687	75266	112958	0	TRUE	methionine sulfoxide reductase B3 [Source:HGNC Symbol;Acc:HGNC:27375]
12:66404136_AAAAC_A	12	66404136	AAAAC	A	0.793091	0.994766	0.05778	0.00704562	67.2538	2.4e-16	resint_peak_velocity_aa	1	22	46114 days, 11:36:00	12	66404136	HMGA2	66218263	66360071	185873	44065	44065	FALSE	high mobility group AT-hook 2 [Source:HGNC Symbol;Acc:HGNC:5009]
rs10744822	12	114784040	C	T	0.165014	0.989922	0.0425858	0.00766857	30.8391	2.8e-08	resint_peak_velocity_aa	1	55	79711 days, 15:20:00	12	114784040	TBX5	114791716	114843949	7676	59909	7676	FALSE	T-box transcription factor 5 [Source:HGNC Symbol;Acc:HGNC:11604]
rs61944841	13	27049616	G	A	0.588537	0.938352	-0.0434021	0.0059644	52.9526	3.4e-13	resint_peak_velocity_aa	1	26	18784 days, 23:56:00	13	27049616	CDK8	26828266	26979375	221350	70241	70241	FALSE	cyclin dependent kinase 8 [Source:HGNC Symbol;Acc:HGNC:1779]
rs2812228	13	50773790	C	T	0.521411	0.998143	0.0580945	0.00569287	104.138	1.9e-24	resint_peak_velocity_aa	1	27	35260 days, 2:50:00	13	50773790	KCNRG	50589580	50595058	184210	178732	178732	FALSE	potassium channel regulator [Source:HGNC Symbol;Acc:HGNC:18893]
rs11632754	15	67480969	C	T	0.225995	0.973625	-0.0378395	0.00688865	30.1733	4e-08	resint_peak_velocity_aa	1	29	46862 days, 9:49:00	15	67480969	SMAD3	67357940	67487507	123029	6538	0	TRUE	SMAD family member 3 [Source:HGNC Symbol;Acc:HGNC:6769]
rs55824135	16	88568477	T	C	0.761843	0.950669	-0.0426297	0.00681452	39.134	4e-10	resint_peak_velocity_aa	1	56	61506 days, 13:17:00	16	88568477	ZFPM1	88519688	88603439	48789	34962	0	TRUE	zinc finger protein, FOG family member 1 [Source:HGNC Symbol;Acc:HGNC:19762]
rs903501	17	37839493	T	C	0.318645	0.995322	-0.0343151	0.00611571	31.483	2e-08	resint_peak_velocity_aa	1	57	26278 days, 3:13:00	17	37839493	PGAP3	37827375	37844310	12118	4817	0	TRUE	post-GPI attachment to proteins phospholipase 3 [Source:HGNC Symbol;Acc:HGNC:23719]
rs17608766	17	45013271	T	C	0.857758	1	0.0897913	0.00814528	121.522	2.9e-28	resint_peak_velocity_aa	1	35	31259 days, 22:11:00	17	45013271	GOSR2	45000526	45019386	12745	6115	0	TRUE	golgi SNAP receptor complex member 2 [Source:HGNC Symbol;Acc:HGNC:4431]
rs12955964	18	20045756	C	T	0.606533	0.995651	0.0338384	0.00584542	33.5111	7.1e-09	resint_peak_velocity_aa	1	36	13921 days, 9:56:00	18	20045756	CTAGE1	19993562	19997878	52194	47878	47878	FALSE	cutaneous T cell lymphoma-associated antigen 1 [Source:HGNC Symbol;Acc:HGNC:24346]
rs5997307	22	28207139	T	C	0.727571	0.998713	0.0460418	0.00637771	52.1164	5.2e-13	resint_peak_velocity_aa	1	42	19589 days, 4:59:00	22	28207139	MN1	28144265	28197744	62874	9395	9395	FALSE	MN1 proto-oncogene, transcriptional regulator [Source:HGNC Symbol;Acc:HGNC:7180]
rs5906313	X	43827412	C	T	0.382964	1.46923	-0.0349665	0.00483587	52.2823	4.8e-13	resint_peak_velocity_aa	1	58	X:43827412	X	43827412	NDP	43808022	43832636	19390	5224	0	TRUE	norrin cystine knot growth factor NDP [Source:HGNC Symbol;Acc:HGNC:7678]
rs12048493	1	149927034	A	C	0.614284	0.959803	-0.0411853	0.00595425	47.8442	4.6e-12	resint_systole_pos_MeanPeakGradientMMHg_aa	2	3	104116 days, 0:54:00	1	149927034	OTUD7B	149909705	149982675	17329	55641	0	TRUE	OTU deubiquitinase 7B [Source:HGNC Symbol;Acc:HGNC:16683]
rs10185667	2	145754503	C	T	0.720658	0.960793	0.047713	0.00646719	54.4305	1.6e-13	resint_systole_pos_MeanPeakGradientMMHg_aa	2	46	101218 days, 11:43:00	2	145754503	ZEB2	145141648	145277686	612855	476817	476817	FALSE	zinc finger E-box binding homeobox 2 [Source:HGNC Symbol;Acc:HGNC:14881]
rs140798921	6	76986564	C	T	0.958153	0.964544	-0.0798347	0.0144055	30.7133	3e-08	resint_systole_pos_MeanPeakGradientMMHg_aa	2	50	53463 days, 3:24:00	6	76986564	IMPG1	76630831	76782379	355733	204185	204185	FALSE	interphotoreceptor matrix proteoglycan 1 [Source:HGNC Symbol;Acc:HGNC:6055]
rs55730499	6	161005610	C	T	0.921715	0.997346	-0.0605206	0.0105876	32.6748	1.1e-08	resint_systole_pos_MeanPeakGradientMMHg_aa	2	14	111809 days, 16:50:00	6	161005610	LPA	160952514	161085307	53096	79697	0	TRUE	lipoprotein(a) [Source:HGNC Symbol;Acc:HGNC:6667]
rs7795735	7	73429482	T	A	0.551192	0.991195	0.0328954	0.00573394	32.9127	9.6e-09	resint_systole_pos_MeanPeakGradientMMHg_aa	2	59	50992 days, 23:42:00	7	73429482	ELN	73442503	73484237	13021	54755	13021	FALSE	elastin [Source:HGNC Symbol;Acc:HGNC:3327]
rs7838131	8	11596163	G	A	0.430066	0.994873	0.0538881	0.00577587	87.0463	1.1e-20	resint_systole_pos_MeanPeakGradientMMHg_aa	2	51	8053 days, 5:23:00	8	11596163	GATA4	11561711	11617511	34452	21348	0	TRUE	GATA binding protein 4 [Source:HGNC Symbol;Acc:HGNC:4173]
rs9411378	9	136145425	C	A	0.77935	0.920616	-0.0414884	0.00712642	33.893	5.8e-09	resint_systole_pos_MeanPeakGradientMMHg_aa	2	52	94545 days, 19:25:00	9	136145425	SURF6	136195612	136203025	50187	57600	50187	FALSE	surfeit 6 [Source:HGNC Symbol;Acc:HGNC:11478]
rs12280388	11	121670712	T	C	0.92942	1	-0.0657498	0.0110567	35.3621	2.7e-09	resint_systole_pos_MeanPeakGradientMMHg_aa	2	53	84494 days, 0:12:00	11	121670712	SORL1	121323023	121504472	347689	166240	166240	FALSE	sortilin related receptor 1 [Source:HGNC Symbol;Acc:HGNC:11185]
rs10841441	12	20210632	C	T	0.304218	0.978612	0.0438042	0.00624814	49.1508	2.4e-12	resint_systole_pos_MeanPeakGradientMMHg_aa	2	21	14035 days, 15:52:00	12	20210632	PDE3A	20521471	20841517	310839	630885	310839	FALSE	phosphodiesterase 3A [Source:HGNC Symbol;Acc:HGNC:8778]
rs2307024	12	22005003	T	G	0.585556	0.987946	-0.0330368	0.00581143	32.3169	1.3e-08	resint_systole_pos_MeanPeakGradientMMHg_aa	2	60	15281 days, 18:03:00	12	22005003	ABCC9	21950323	22094360	54680	89357	0	TRUE	ATP binding cassette subfamily C member 9 [Source:HGNC Symbol;Acc:HGNC:60]
rs142166430	12	65747729	T	G	0.860425	0.968076	0.0513694	0.00830597	38.2496	6.2e-10	resint_systole_pos_MeanPeakGradientMMHg_aa	2	54	45658 days, 15:29:00	12	65747729	MSRB3	65672463	65860687	75266	112958	0	TRUE	methionine sulfoxide reductase B3 [Source:HGNC Symbol;Acc:HGNC:27375]
rs56407104	12	66410673	C	A	0.758076	0.923836	0.0539445	0.00691263	60.8986	6e-15	resint_systole_pos_MeanPeakGradientMMHg_aa	2	22	46119 days, 0:33:00	12	66410673	HMGA2	66218263	66360071	192410	50602	50602	FALSE	high mobility group AT-hook 2 [Source:HGNC Symbol;Acc:HGNC:5009]
rs61944841	13	27049616	G	A	0.588537	0.938352	-0.0420386	0.00595327	49.8638	1.6e-12	resint_systole_pos_MeanPeakGradientMMHg_aa	2	26	18784 days, 23:56:00	13	27049616	CDK8	26828266	26979375	221350	70241	70241	FALSE	cyclin dependent kinase 8 [Source:HGNC Symbol;Acc:HGNC:1779]
rs71434496	13	50756042	T	C	0.54588	0.985004	0.0559174	0.00575126	94.5296	2.4e-22	resint_systole_pos_MeanPeakGradientMMHg_aa	2	27	35247 days, 19:02:00	13	50756042	KCNRG	50589580	50595058	166462	160984	160984	FALSE	potassium channel regulator [Source:HGNC Symbol;Acc:HGNC:18893]
rs4888431	16	75500699	G	T	0.37102	0.99751	-0.0327165	0.0059038	30.7093	3e-08	resint_systole_pos_MeanPeakGradientMMHg_aa	2	61	52431 days, 16:59:00	16	75500699	TMEM170A	75476952	75498587	23747	2112	2112	FALSE	transmembrane protein 170A [Source:HGNC Symbol;Acc:HGNC:29577]
rs11645559	16	88568102	C	G	0.80182	0.963983	-0.0439029	0.00722708	36.9029	1.2e-09	resint_systole_pos_MeanPeakGradientMMHg_aa	2	56	61506 days, 7:02:00	16	88568102	ZFPM1	88519688	88603439	48414	35337	0	TRUE	zinc finger protein, FOG family member 1 [Source:HGNC Symbol;Acc:HGNC:19762]
rs17608766	17	45013271	T	C	0.857758	1	0.0833124	0.00812979	105.017	1.2e-24	resint_systole_pos_MeanPeakGradientMMHg_aa	2	35	31259 days, 22:11:00	17	45013271	GOSR2	45000526	45019386	12745	6115	0	TRUE	golgi SNAP receptor complex member 2 [Source:HGNC Symbol;Acc:HGNC:4431]
rs12608177	18	20052642	T	C	0.541712	0.994396	0.0312541	0.00572767	29.7755	4.9e-08	resint_systole_pos_MeanPeakGradientMMHg_aa	2	36	13926 days, 4:42:00	18	20052642	CTAGE1	19993562	19997878	59080	54764	54764	FALSE	cutaneous T cell lymphoma-associated antigen 1 [Source:HGNC Symbol;Acc:HGNC:24346]
rs5997307	22	28207139	T	C	0.727571	0.998713	0.0418875	0.00636609	43.2936	4.7e-11	resint_systole_pos_MeanPeakGradientMMHg_aa	2	42	19589 days, 4:59:00	22	28207139	MN1	28144265	28197744	62874	9395	9395	FALSE	MN1 proto-oncogene, transcriptional regulator [Source:HGNC Symbol;Acc:HGNC:7180]
rs5906313	X	43827412	C	T	0.382964	1.46923	-0.0324302	0.00482742	45.1304	1.8e-11	resint_systole_pos_MeanPeakGradientMMHg_aa	2	58	X:43827412	X	43827412	NDP	43808022	43832636	19390	5224	0	TRUE	norrin cystine knot growth factor NDP [Source:HGNC Symbol;Acc:HGNC:7678]
rs12141569	1	21873002	C	T	0.5536	1	0.0314423	0.00362489	75.24	4.2e-18	as_metal	3	62	15189 days, 15:02:00	1	21873002	ALPL	21835916	21904903	37086	31901	0	TRUE	alkaline phosphatase, biomineralization associated [Source:HGNC Symbol;Acc:HGNC:438]
rs1879734	1	54138854	T	C	0.6441	1	0.0217768	0.0037637	33.48	7.2e-09	as_metal	3	63	37596 days, 11:14:00	1	54138854	GLIS1	53971912	54204837	166942	65983	0	TRUE	GLIS family zinc finger 1 [Source:HGNC Symbol;Acc:HGNC:29525]
rs11591147	1	55505647	G	T	0.9814	1	0.0890815	0.0133375	44.61	2.4e-11	as_metal	3	64	38545 days, 15:07:00	1	55505647	PCSK9	55505221	55530525	426	24878	0	TRUE	proprotein convertase subtilisin/kexin type 9 [Source:HGNC Symbol;Acc:HGNC:20001]
rs11161597	1	85784936	G	A	0.827	1	0.0272792	0.00476409	32.79	1e-08	as_metal	3	65	59572 days, 21:56:00	1	85784936	DDAH1	85784168	85930842	768	145906	0	TRUE	dimethylarginine dimethylaminohydrolase 1 [Source:HGNC Symbol;Acc:HGNC:2715]
rs10782600	1	87893268	A	G	0.5791	1	0.0338949	0.00449654	56.82	4.8e-14	as_metal	3	66	61037 days, 0:48:00	1	87893268	LMO4	87794563	87814606	98705	78662	78662	FALSE	LIM domain only 4 [Source:HGNC Symbol;Acc:HGNC:6644]
rs11166276	1	100045239	C	T	0.5865	1	-0.067757	0.00365918	342.9	1.5e-76	as_metal	3	67	69475 days, 21:39:00	1	100045239	PALMD	100111669	100160091	66430	114852	66430	FALSE	palmdelphin [Source:HGNC Symbol;Acc:HGNC:15846]
rs599839	1	109822166	G	A	0.4788	1	-0.0334897	0.00360725	86.19	1.6e-20	as_metal	3	68	76265 days, 10:26:00	1	109822166	PSRC1	109822178	109825767	12	3601	12	FALSE	proline and serine rich coiled-coil 1 [Source:HGNC Symbol;Acc:HGNC:24472]
rs11205303	1	149906413	T	C	0.523	1	-0.0226716	0.00360782	39.49	3.3e-10	as_metal	3	3	104101 days, 17:13:00	1	149906413	MTMR11	149900543	149908772	5870	2359	0	TRUE	myotubularin related protein 11 [Source:HGNC Symbol;Acc:HGNC:24307]
rs6427658	1	154400799	T	C	0.4412	1	0.0245689	0.0037746	42.37	7.6e-11	as_metal	3	69	107222 days, 19:39:00	1	154400799	IL6R	154377819	154441926	22980	41127	0	TRUE	interleukin 6 receptor [Source:HGNC Symbol;Acc:HGNC:6019]
rs17550940	1	170657335	A	C	0.5812	1	-0.0447197	0.00428678	108.8	1.8e-25	as_metal	3	70	118512 days, 1:55:00	1	170657335	PRRX1	170633272	170708562	24063	51227	0	TRUE	paired related homeobox 1 [Source:HGNC Symbol;Acc:HGNC:9142]
rs631556	1	201743185	G	A	0.67	1	-0.0346998	0.0038372	81.78	1.5e-19	as_metal	3	71	140099 days, 11:25:00	1	201743185	NAV1	201508255	201796097	234930	52912	0	TRUE	neuron navigator 1 [Source:HGNC Symbol;Acc:HGNC:15989]
rs10631913	1	205131059	G	GAC	0.0907	1	-0.0619039	0.0111962	30.57	3.2e-08	as_metal	3	72	142452 days, 3:59:00	1	205131059	DSTYK	205111633	205180830	19426	49771	0	TRUE	dual serine/threonine and tyrosine protein kinase [Source:HGNC Symbol;Acc:HGNC:29043]
rs531997	1	236803402	A	G	0.6987	1	-0.0240399	0.00392745	37.47	9.3e-10	as_metal	3	73	164446 days, 20:22:00	1	236803402	HEATR1	236712305	236767816	91097	35586	35586	FALSE	HEAT repeat containing 1 [Source:HGNC Symbol;Acc:HGNC:25517]
rs10926988	1	243483279	A	T	0.657	1	0.0318173	0.00445371	51.04	9.1e-13	as_metal	3	74	169085 days, 15:39:00	1	243483279	SDCCAG8	243419343	243663393	63936	180114	0	TRUE	SHH signaling and ciliogenesis regulator SDCCAG8 [Source:HGNC Symbol;Acc:HGNC:10671]
rs309306	2	7160490	C	T	0.6159	1	0.0327266	0.00385336	72.13	2e-17	as_metal	3	75	4972 days, 15:30:00	2	7160490	RNF144A	7057543	7184310	102947	23820	0	TRUE	ring finger protein 144A [Source:HGNC Symbol;Acc:HGNC:20457]
rs780094	2	27741237	T	C	0.3924	1	0.0222113	0.00399627	30.89	2.7e-08	as_metal	3	76	19264 days, 19:57:00	2	27741237	GCKR	27719706	27746551	21531	5314	0	TRUE	glucokinase regulator [Source:HGNC Symbol;Acc:HGNC:4196]
rs72822419	2	65512533	C	T	0.7565	1	-0.0360707	0.00492769	53.58	2.5e-13	as_metal	3	6	45494 days, 21:33:00	2	65512533	ACTR2	65454965	65498387	57568	14146	14146	FALSE	actin related protein 2 [Source:HGNC Symbol;Acc:HGNC:169]
rs7593336	2	145836429	G	A	0.5305	1	0.0469612	0.00361073	169.2	1.1e-38	as_metal	3	46	101275 days, 9:09:00	2	145836429	ZEB2	145141648	145277686	694781	558743	558743	FALSE	**Greater than 500000 bases from SNP** zinc finger E-box binding homeobox 2 [Source:HGNC Symbol;Acc:HGNC:14881]
rs1675380	3	57944507	C	G	0.5272	1	0.0331283	0.00423473	61.2	5.2e-15	as_metal	3	77	40239 days, 8:47:00	3	57944507	SLMAP	57742036	57915730	202471	28777	28777	FALSE	sarcolemma associated protein [Source:HGNC Symbol;Acc:HGNC:16643]
rs7644014	3	124093447	C	A	0.5608	1	-0.02125	0.00377644	31.66	1.8e-08	as_metal	3	78	86176 days, 3:07:00	3	124093447	KALRN	123752216	124445172	341231	351725	0	TRUE	kalirin RhoGEF kinase [Source:HGNC Symbol;Acc:HGNC:4814]
rs11710981	3	149336065	T	G	0.4391	1	-0.0208236	0.00372381	31.27	2.2e-08	as_metal	3	79	103705 days, 17:25:00	3	149336065	WWTR1	149235022	149375812	101043	39747	0	TRUE	WW domain containing transcription regulator 1 [Source:HGNC Symbol;Acc:HGNC:24042]
rs13058971	3	153762100	G	A	0.459	1	0.0258196	0.00361618	50.98	9.3e-13	as_metal	3	80	106779 days, 8:40:00	3	153762100	ARHGEF26	153839179	153975614	77079	213514	77079	FALSE	Rho guanine nucleotide exchange factor 26 [Source:HGNC Symbol;Acc:HGNC:24490]
rs59030006	3	169207475	C	T	0.5832	1	-0.0307492	0.00365496	70.78	4e-17	as_metal	3	81	117505 days, 7:35:00	3	169207475	MECOM	168801295	169381500	406180	174025	0	TRUE	MDS1 and EVI1 complex locus [Source:HGNC Symbol;Acc:HGNC:3498]
rs1706003	3	194299967	G	T	0.577	1	0.0321552	0.00374071	73.89	8.3e-18	as_metal	3	82	134930 days, 15:47:00	3	194299967	TMEM44	194308407	194354148	8440	54181	8440	FALSE	transmembrane protein 44 [Source:HGNC Symbol;Acc:HGNC:25120]
rs2688525	3	195485231	G	A	0.505	1	0.0248509	0.00360419	47.54	5.4e-12	as_metal	3	83	135753 days, 18:11:00	3	195485231	MUC4	195473642	195538800	11589	53569	0	TRUE	mucin 4, cell surface associated [Source:HGNC Symbol;Acc:HGNC:7514]
rs11733297	4	7928845	T	C	0.5073	1	-0.022149	0.00360439	37.76	8e-10	as_metal	3	8	5506 days, 7:25:00	4	7928845	AFAP1	7760441	7941588	168404	12743	0	TRUE	actin filament associated protein 1 [Source:HGNC Symbol;Acc:HGNC:24017]
rs9999406	4	54381345	T	C	0.4195	1	-0.0274847	0.00428578	41.13	1.4e-10	as_metal	3	84	37764 days, 23:45:00	4	54381345	LNX1	54325468	54457653	55877	76308	0	TRUE	ligand of numb-protein X 1 [Source:HGNC Symbol;Acc:HGNC:6657]
rs11133315	4	55082158	G	A	0.8235	1	-0.0342822	0.00472663	52.61	4.1e-13	as_metal	3	85	38251 days, 15:58:00	4	55082158	PDGFRA	55095460	55164412	13302	82254	13302	FALSE	platelet derived growth factor receptor alpha [Source:HGNC Symbol;Acc:HGNC:8803]
rs11097973	4	109161072	A	C	0.4539	1	0.0251188	0.00361942	48.16	3.9e-12	as_metal	3	86	75806 days, 11:12:00	4	109161072	LEF1	108968704	109090088	192368	70984	70984	FALSE	lymphoid enhancer binding factor 1 [Source:HGNC Symbol;Acc:HGNC:6551]
rs111346133	4	120917346	T	G	0.5799	1	-0.0214273	0.00365092	34.45	4.4e-09	as_metal	3	11	83970 days, 13:06:00	4	120917346	MAD2L1	120976778	120988003	59432	70657	59432	FALSE	mitotic arrest deficient 2 like 1 [Source:HGNC Symbol;Acc:HGNC:6763]
rs10002422	4	126703148	C	T	0.5537	1	0.0218767	0.00362497	36.42	1.6e-09	as_metal	3	87	87988 days, 11:08:00	4	126703148	FAT4	126236110	126414087	467038	289061	289061	FALSE	FAT atypical cadherin 4 [Source:HGNC Symbol;Acc:HGNC:23109]
rs12508933	4	140630445	G	A	0.6698	1	0.023044	0.00383173	36.17	1.8e-09	as_metal	3	88	97660 days, 4:45:00	4	140630445	MGST2	140586973	140625397	43472	5048	5048	FALSE	microsomal glutathione S-transferase 2 [Source:HGNC Symbol;Acc:HGNC:7063]
rs6867978	5	108051979	T	C	0.6192	1	0.0237487	0.0038597	37.86	7.6e-10	as_metal	3	12	75036 days, 7:19:00	5	108051979	FER	108083598	108532542	31619	480563	31619	FALSE	FER tyrosine kinase [Source:HGNC Symbol;Acc:HGNC:3655]
rs922140	5	122088890	A	G	0.3584	1	-0.0212206	0.00375785	31.89	1.6e-08	as_metal	3	89	84784 days, 3:50:00	5	122088890	SNX2	122110775	122170238	21885	81348	21885	FALSE	sorting nexin 2 [Source:HGNC Symbol;Acc:HGNC:11173]
rs80299601	5	127816862	T	C	0.7723	1	0.0234839	0.00429715	29.87	4.6e-08	as_metal	3	90	88761 days, 22:02:00	5	127816862	FBN2	127593601	127873938	223261	57076	0	TRUE	fibrillin 2 [Source:HGNC Symbol;Acc:HGNC:3604]
rs1055336	5	172670406	C	T	0.8967	1	0.0349814	0.0060721	33.19	8.4e-09	as_metal	3	91	119910 days, 5:06:00	5	172670406	NKX2-5	172659112	172662209	11294	8197	8197	FALSE	NK2 homeobox 5 [Source:HGNC Symbol;Acc:HGNC:2488]
rs3131295	6	32173257	G	A	0.6013	1	-0.0234032	0.00368033	40.44	2e-10	as_metal	3	92	22342 days, 18:57:00	6	32173257	NOTCH4	32162620	32191844	10637	18587	0	TRUE	notch receptor 4 [Source:HGNC Symbol;Acc:HGNC:7884]
rs3883882	6	131999582	G	A	0.5178	1	0.0217315	0.00360629	36.31	1.7e-09	as_metal	3	93	91666 days, 15:02:00	6	131999582	ENPP3	131958442	132068550	41140	68968	0	TRUE	ectonucleotide pyrophosphatase/phosphodiesterase 3 [Source:HGNC Symbol;Acc:HGNC:3358]
rs9399166	6	136097900	T	G	0.5657	1	-0.020388	0.00363553	31.45	2e-08	as_metal	3	94	94512 days, 16:20:00	6	136097900	PDE7B	136172839	136516712	74939	418812	74939	FALSE	phosphodiesterase 7B [Source:HGNC Symbol;Acc:HGNC:8792]
rs4504489	6	141318321	A	G	0.3867	1	0.0236557	0.00370026	40.87	1.6e-10	as_metal	3	95	98137 days, 23:21:00	6	141318321	NMBR	142395621	142468259	1077300	1149938	1077300	FALSE	**Greater than 500000 bases from SNP** neuromedin B receptor [Source:HGNC Symbol;Acc:HGNC:7843]
rs10455872	6	161010118	A	G	0.7883	1	-0.107084	0.00441112	589.3	3.5e-130	as_metal	3	14	111812 days, 19:58:00	6	161010118	LPA	160952514	161085307	57604	75189	0	TRUE	lipoprotein(a) [Source:HGNC Symbol;Acc:HGNC:6667]
rs138060481	7	577735	G	T	0.9213	1	-0.0368248	0.00672477	29.99	4.3e-08	as_metal	3	96	401 days, 11:55:00	7	577735	PRKAR1B	588835	766918	11100	189183	11100	FALSE	protein kinase cAMP-dependent type I regulatory subunit beta [Source:HGNC Symbol;Acc:HGNC:9390]
rs12154315	7	14373714	C	T	0.7862	1	-0.0249739	0.00439527	32.29	1.3e-08	as_metal	3	97	9982 days, 0:54:00	7	14373714	DGKB	14184674	14942376	189040	568662	0	TRUE	diacylglycerol kinase beta [Source:HGNC Symbol;Acc:HGNC:2850]
rs113682621	7	19438382	G	T	0.7049	1	-0.0317226	0.003951	64.46	9.8e-16	as_metal	3	15	13499 days, 4:02:00	7	19438382	FERD3L	19184405	19185044	253977	253338	253338	FALSE	Fer3 like bHLH transcription factor [Source:HGNC Symbol;Acc:HGNC:16660]
rs1800797	7	22766221	A	G	0.4113	1	0.0514048	0.00366209	197	9.2e-45	as_metal	3	98	15810 days, 4:01:00	7	22766221	IL6	22766819	22771617	598	5396	598	FALSE	interleukin 6 [Source:HGNC Symbol;Acc:HGNC:6018]
rs1833126	7	35279652	G	A	0.675	1	0.0250193	0.00384735	42.29	7.9e-11	as_metal	3	99	24500 days, 1:12:00	7	35279652	TBX20	35242042	35293711	37610	14059	0	TRUE	T-box transcription factor 20 [Source:HGNC Symbol;Acc:HGNC:11598]
rs7802179	7	42532459	T	C	0.6812	1	0.0272717	0.00418728	42.42	7.4e-11	as_metal	3	100	29536 days, 17:19:00	7	42532459	GLI3	42000547	42276808	531912	255651	255651	FALSE	GLI family zinc finger 3 [Source:HGNC Symbol;Acc:HGNC:4319]
rs42046	7	92252203	C	G	0.6871	1	0.0265376	0.00455973	33.87	5.9e-09	as_metal	3	101	64064 days, 7:43:00	7	92252203	CDK6	92234235	92465887	17968	213684	0	TRUE	cyclin dependent kinase 6 [Source:HGNC Symbol;Acc:HGNC:1777]
rs38853	7	116356076	G	C	0.4745	1	0.0241294	0.00423396	32.48	1.2e-08	as_metal	3	102	80803 days, 2:56:00	7	116356076	MET	116312250	116438431	43826	82355	0	TRUE	MET proto-oncogene, receptor tyrosine kinase [Source:HGNC Symbol;Acc:HGNC:7029]
rs77028842	7	131306232	T	G	0.7933	1	-0.0287519	0.00445007	41.74	1e-10	as_metal	3	103	91185 days, 4:12:00	7	131306232	PODXL	131185030	131241387	121202	64845	64845	FALSE	podocalyxin like [Source:HGNC Symbol;Acc:HGNC:9171]
rs34653170	8	10676542	G	T	0.5508	1	0.0245297	0.00362275	45.85	1.3e-11	as_metal	3	104	7414 days, 14:22:00	8	10676542	PINX1	10622471	10697385	54071	20843	0	TRUE	PIN2 (TERF1) interacting telomerase inhibitor 1 [Source:HGNC Symbol;Acc:HGNC:30046]
rs115849089	8	19912370	G	A	0.9042	1	0.0347094	0.00612266	32.14	1.4e-08	as_metal	3	105	13828 days, 8:50:00	8	19912370	LPL	19796764	19824770	115606	87600	87600	FALSE	lipoprotein lipase [Source:HGNC Symbol;Acc:HGNC:6677]
rs35719208	8	105966314	C	T	0.8074	1	-0.0328708	0.00562953	34.09	5.3e-09	as_metal	3	106	73588 days, 1:14:00	8	105966314	ZFPM2	106330666	106816767	364352	850453	364352	FALSE	zinc finger protein, FOG family member 2 [Source:HGNC Symbol;Acc:HGNC:16700]
rs2980860	8	126485337	A	G	0.455	1	0.0239919	0.00361869	43.96	3.4e-11	as_metal	3	107	87837 days, 8:57:00	8	126485337	NSMCE2	126104102	126379362	381235	105975	105975	FALSE	NSE2 (MMS21) homolog, SMC5-SMC6 complex SUMO ligase [Source:HGNC Symbol;Acc:HGNC:26513]
rs7001591	8	141834000	G	A	0.5949	1	-0.0285987	0.00367073	60.7	6.6e-15	as_metal	3	108	98496 days, 4:00:00	8	141834000	PTK2	141667999	142011381	166001	177381	0	TRUE	protein tyrosine kinase 2 [Source:HGNC Symbol;Acc:HGNC:9611]
rs2122576	9	106870187	A	C	0.5211	1	-0.0218814	0.00360722	36.8	1.3e-09	as_metal	3	109	74215 days, 18:47:00	9	106870187	SMC2	106856590	106903700	13597	33513	0	TRUE	structural maintenance of chromosomes 2 [Source:HGNC Symbol;Acc:HGNC:14011]
rs7895884	10	17046804	G	T	0.6406	1	-0.0259321	0.00390602	44.08	3.2e-11	as_metal	3	110	11838 days, 11:24:00	10	17046804	CUBN	16865965	17171810	180839	125006	0	TRUE	cubilin [Source:HGNC Symbol;Acc:HGNC:2548]
rs11007785	10	30153125	A	C	0.6671	1	-0.0216622	0.00382387	32.09	1.5e-08	as_metal	3	111	20940 days, 2:05:00	10	30153125	JCAD	30301732	30348515	148607	195390	148607	FALSE	junctional cadherin 5 associated [Source:HGNC Symbol;Acc:HGNC:29283]
rs1245582	10	73778267	C	T	0.5476	1	-0.0254662	0.00362045	49.48	2e-12	as_metal	3	112	51235 days, 7:47:00	10	73778267	CHST3	73724153	73773316	54114	4951	4951	FALSE	carbohydrate sulfotransferase 3 [Source:HGNC Symbol;Acc:HGNC:1971]
rs11595170	10	104339851	T	C	0.4231	1	0.0218774	0.00379355	33.26	8.1e-09	as_metal	3	113	72458 days, 15:31:00	10	104339851	SUFU	104263729	104393292	76122	53441	0	TRUE	SUFU negative regulator of hedgehog signaling [Source:HGNC Symbol;Acc:HGNC:16466]
rs73386631	11	202017	C	T	0.9631	1	-0.0690151	0.0112567	37.59	8.7e-10	as_metal	3	114	140 days, 17:57:00	11	202017	BET1L	202924	207399	907	5382	907	FALSE	Bet1 golgi vesicular membrane trafficking protein like [Source:HGNC Symbol;Acc:HGNC:19348]
rs60281171	11	757395	C	G	0.9177	1	-0.046274	0.0076931	36.18	1.8e-09	as_metal	3	115	526 days, 10:15:00	11	757395	TALDO1	747464	765012	9931	7617	0	TRUE	transaldolase 1 [Source:HGNC Symbol;Acc:HGNC:11559]
rs174535	11	61551356	T	C	0.5597	1	0.0467799	0.00393076	141.6	1.2e-32	as_metal	3	116	42744 days, 10:56:00	11	61551356	MYRF	61520108	61555990	31248	4634	0	TRUE	myelin regulatory factor [Source:HGNC Symbol;Acc:HGNC:1181]
rs10908185	11	69156679	T	C	0.4958	1	-0.0231998	0.00360413	41.43	1.2e-10	as_metal	3	117	48025 days, 22:19:00	11	69156679	MYEOV	69061622	69064754	95057	91925	91925	FALSE	myeloma overexpressed [Source:HGNC Symbol;Acc:HGNC:7563]
rs12280388	11	121670712	T	C	0.7869	1	-0.024018	0.00440052	29.79	4.8e-08	as_metal	3	53	84494 days, 0:12:00	11	121670712	SORL1	121323023	121504472	347689	166240	166240	FALSE	sortilin related receptor 1 [Source:HGNC Symbol;Acc:HGNC:11185]
rs10744645	12	4495795	T	C	0.3084	1	-0.0284328	0.00390185	53.1	3.2e-13	as_metal	3	20	3122 days, 13:55:00	12	4495795	FGF23	4477393	4488878	18402	6917	6917	FALSE	fibroblast growth factor 23 [Source:HGNC Symbol;Acc:HGNC:3680]
rs10770612	12	20230639	A	G	0.6655	1	0.0287402	0.0038193	56.63	5.3e-14	as_metal	3	21	14049 days, 13:19:00	12	20230639	PDE3A	20521471	20841517	290832	610878	290832	FALSE	phosphodiesterase 3A [Source:HGNC Symbol;Acc:HGNC:8778]
rs17766960	12	66407417	G	T	0.8399	1	0.043603	0.00491412	78.73	7.1e-19	as_metal	3	22	46116 days, 18:17:00	12	66407417	HMGA2	66218263	66360071	189154	47346	47346	FALSE	high mobility group AT-hook 2 [Source:HGNC Symbol;Acc:HGNC:5009]
rs78809253	12	94709076	C	A	0.9374	1	0.0558373	0.00773691	52.09	5.3e-13	as_metal	3	118	65770 days, 16:36:00	12	94709076	CEP83	94701474	94853643	7602	144567	0	TRUE	centrosomal protein 83 [Source:HGNC Symbol;Acc:HGNC:17966]
rs7137828	12	111932800	C	T	0.544	1	0.0226164	0.00361804	39.08	4.1e-10	as_metal	3	25	77731 days, 14:40:00	12	111932800	ATXN2	111890018	112037119	42782	104319	0	TRUE	ataxin 2 [Source:HGNC Symbol;Acc:HGNC:10555]
rs10846742	12	125308682	G	A	0.4552	1	0.0258582	0.00361856	51.07	8.9e-13	as_metal	3	119	87020 days, 10:02:00	12	125308682	SCARB1	125261402	125348410	47280	39728	0	TRUE	scavenger receptor class B member 1 [Source:HGNC Symbol;Acc:HGNC:1664]
rs9652258	13	37476123	G	C	0.7567	1	-0.0346083	0.0063304	29.89	4.6e-08	as_metal	3	120	26025 days, 15:03:00	13	37476123	SMAD9	37418968	37494375	57155	18252	0	TRUE	SMAD family member 9 [Source:HGNC Symbol;Acc:HGNC:6774]
rs9301906	13	94406339	T	C	0.3738	1	0.0233942	0.0037246	39.45	3.4e-10	as_metal	3	121	65560 days, 11:59:00	13	94406339	GPC6	93879060	95060274	527279	653935	0	TRUE	glypican 6 [Source:HGNC Symbol;Acc:HGNC:4454]
rs4319698	14	72147443	G	A	0.4602	1	0.0202684	0.00361548	31.43	2.1e-08	as_metal	3	122	50102 days, 23:23:00	14	72147443	SIPA1L1	71787193	72207926	360250	60483	0	TRUE	signal induced proliferation associated 1 like 1 [Source:HGNC Symbol;Acc:HGNC:20284]
rs12903762	15	43006385	C	A	0.807	1	0.0400767	0.00478356	70.19	5.4e-17	as_metal	3	123	29866 days, 4:05:00	15	43006385	STARD9	42867804	43013196	138581	6811	0	TRUE	StAR related lipid transfer domain containing 9 [Source:HGNC Symbol;Acc:HGNC:19162]
rs4646626	15	58256127	C	T	0.5643	1	0.023753	0.00363418	42.72	6.3e-11	as_metal	3	124	40456 days, 6:27:00	15	58256127	ALDH1A2	58245627	58357909	10500	101782	0	TRUE	aldehyde dehydrogenase 1 family member A2 [Source:HGNC Symbol;Acc:HGNC:15472]
rs12912524	15	78952756	G	A	0.4961	1	0.0299095	0.00374853	63.66	1.5e-15	as_metal	3	125	54828 days, 22:16:00	15	78952756	CHRNB4	78916453	78933552	36303	19204	19204	FALSE	cholinergic receptor nicotinic beta 4 subunit [Source:HGNC Symbol;Acc:HGNC:1964]
rs192764498	16	4708274	T	C	0.9501	1	-0.0875981	0.014767	35.19	3e-09	as_metal	3	126	3270 days, 7:14:00	16	4708274	MGRN1	4674827	4740973	33447	32699	0	TRUE	mahogunin ring finger 1 [Source:HGNC Symbol;Acc:HGNC:20254]
rs56094641	16	53806453	A	G	0.5027	1	-0.0227993	0.00360406	40.02	2.5e-10	as_metal	3	127	37366 days, 6:13:00	16	53806453	FTO	53738068	54155853	68385	349400	0	TRUE	FTO alpha-ketoglutarate dependent dioxygenase [Source:HGNC Symbol;Acc:HGNC:24678]
rs977987	16	75506593	G	A	0.477	1	-0.0389942	0.00423436	84.81	3.3e-20	as_metal	3	61	52435 days, 19:13:00	16	75506593	CHST6	75505950	75529339	643	22746	0	TRUE	carbohydrate sulfotransferase 6 [Source:HGNC Symbol;Acc:HGNC:6938]
rs2165888	17	2886122	G	A	0.7296	1	-0.0223503	0.00405704	30.35	3.6e-08	as_metal	3	128	2004 days, 23:02:00	17	2886122	RAP1GAP2	2699732	2941035	186390	54913	0	TRUE	RAP1 GTPase activating protein 2 [Source:HGNC Symbol;Acc:HGNC:29176]
rs35263589	17	12364399	T	G	0.668	1	-0.0213058	0.00382647	31	2.6e-08	as_metal	3	129	8587 days, 2:19:00	17	12364399	MYOCD	12569207	12672266	204808	307867	204808	FALSE	myocardin [Source:HGNC Symbol;Acc:HGNC:16067]
rs1555565049	17	41700370	T	TA	0.812	1	-0.0513601	0.00822946	38.95	4.3e-10	as_metal	3	130	28959 days, 7:10:00	17	41700370	MEOX1	41717757	41739290	17387	38920	17387	FALSE	mesenchyme homeobox 1 [Source:HGNC Symbol;Acc:HGNC:7013]
rs177990	18	20061387	C	T	0.7362	1	0.025397	0.00408903	38.58	5.3e-10	as_metal	3	36	13932 days, 6:27:00	18	20061387	CTAGE1	19993562	19997878	67825	63509	63509	FALSE	cutaneous T cell lymphoma-associated antigen 1 [Source:HGNC Symbol;Acc:HGNC:24346]
rs116843064	19	8429323	G	A	0.982	1	0.0975608	0.0135539	51.81	6.1e-13	as_metal	3	37	5854 days, 11:43:00	19	8429323	ANGPTL4	8429039	8439254	284	9931	0	TRUE	angiopoietin like 4 [Source:HGNC Symbol;Acc:HGNC:16039]
rs112736558	19	11187422	T	C	0.7475	1	0.0307643	0.00414781	55.01	1.2e-13	as_metal	3	38	7769 days, 20:02:00	19	11187422	LDLR	11200139	11244496	12717	57074	12717	FALSE	low density lipoprotein receptor [Source:HGNC Symbol;Acc:HGNC:6547]
rs112009052	19	41099501	T	A	0.9848	1	-0.0955265	0.0172805	30.56	3.2e-08	as_metal	3	131	28542 days, 2:41:00	19	41099501	SHKBP1	41082779	41097303	16722	2198	2198	FALSE	SH3KBP1 binding protein 1 [Source:HGNC Symbol;Acc:HGNC:19214]
rs73608424	20	7663563	G	A	0.9004	1	-0.0413515	0.00601739	47.22	6.3e-12	as_metal	3	132	5322 days, 18:03:00	20	7663563	HAO1	7863632	7921105	200069	257542	200069	FALSE	hydroxyacid oxidase 1 [Source:HGNC Symbol;Acc:HGNC:4809]
rs2207098	20	11208274	A	G	0.4777	1	0.0211021	0.00375215	31.63	1.9e-08	as_metal	3	133	7784 days, 8:34:00	20	11208274	JAG1	10618332	10654647	589942	553627	553627	FALSE	**Greater than 500000 bases from SNP** jagged canonical Notch ligand 1 [Source:HGNC Symbol;Acc:HGNC:6188]
rs16988393	22	30600648	T	C	0.8506	1	-0.0345726	0.00547382	39.89	2.7e-10	as_metal	3	134	21251 days, 8:48:00	22	30600648	HORMAD2	30476453	30573064	124195	27584	27584	FALSE	HORMA domain containing 2 [Source:HGNC Symbol;Acc:HGNC:28383]
rs1006139	22	38118805	A	C	0.3868	1	-0.0255269	0.00370008	47.6	5.2e-12	as_metal	3	135	26472 days, 7:25:00	22	38118805	TRIOBP	38093055	38172563	25750	53758	0	TRUE	TRIO and F-actin binding protein [Source:HGNC Symbol;Acc:HGNC:17009]
23:20379327:C:T	X	20397445	T	C	0.7786	1	0.0453816	0.0077443	34.34	4.6e-09	as_metal	3	136	X:20397445	X	20397445	RPS6KA3	20168029	20285027	229416	112418	112418	FALSE	ribosomal protein S6 kinase A3 [Source:HGNC Symbol;Acc:HGNC:10432]

## Sheet: ST 5 - GWAS loci - sensitivity 
SNP	CHR	BP	ALLELE1	ALLELE0	A1FREQ	INFO	BETA	SE	CHISQ	P	NegLogP	LIFTID	Neighbors	LocusID	GWASTrait	TraitID	GlobalLocusID	Site	Chromosome	Position	GeneName	TranscriptStart	TranscriptEnd	DistanceTranscriptStart	DistanceTranscriptEnd	Distance	OnTranscript	GeneDescription
rs3738814	1	17331676	A	G	0.56678	1	0.0363892	0.00571183	40.5876	1.9e-10	9.721	1:17331676:A:G	1	1	resint_AVACM2	0	1	12035 days, 22:16:00	1	17331676	ATP13A2	17312453	17338423	19223	6747	0	TRUE	ATPase cation transporting 13A2 [Source:HGNC Symbol;Acc:HGNC:30213]
1:89255345_CATA_C	1	89255345	CATA	C	0.459255	0.992512	-0.0347125	0.00566201	37.5864	8.7e-10	9.06	1:89255345:CATA:C	1	2	resint_AVACM2	0	2	61982 days, 22:05:00	1	89255345	PKN2	89149956	89301938	105389	46593	0	TRUE	protein kinase N2 [Source:HGNC Symbol;Acc:HGNC:9406]
rs144581493	1	150170113	G	T	0.94835	0.907382	-0.0775809	0.0134175	33.4325	7.4e-09	8.131	1:150170113:G:T	1	3	resint_AVACM2	0	3	104284 days, 20:13:00	1	150170113	ANP32E	150190717	150208460	20604	38347	20604	FALSE	acidic nuclear phosphoprotein 32 family member E [Source:HGNC Symbol;Acc:HGNC:16673]
rs78444298	1	184672098	G	A	0.981173	1	0.166936	0.0209272	63.6322	1.5e-15	14.82	1:184672098:G:A	1	4	resint_AVACM2	0	4	128244 days, 13:18:00	1	184672098	EDEM3	184659371	184723992	12727	51894	0	TRUE	ER degradation enhancing alpha-mannosidase like protein 3 [Source:HGNC Symbol;Acc:HGNC:16787]
rs1417488	1	218523730	C	T	0.742635	0.987005	-0.0370602	0.00648504	32.658	1.1e-08	7.959	1:218523730:C:T	1	5	resint_AVACM2	0	5	151752 days, 15:10:00	1	218523730	TGFB2	218518678	218617961	5052	94231	0	TRUE	transforming growth factor beta 2 [Source:HGNC Symbol;Acc:HGNC:11768]
rs7606390	2	65511399	G	T	0.737695	0.989969	0.0395607	0.00642467	37.9162	7.4e-10	9.131	2:65511399:G:T	1	6	resint_AVACM2	0	6	45494 days, 2:39:00	2	65511399	ACTR2	65454965	65498387	56434	13012	13012	FALSE	actin related protein 2 [Source:HGNC Symbol;Acc:HGNC:169]
3:99522473_TA_T	3	99522473	TA	T	0.32271	0.989785	-0.0359265	0.00605563	35.1975	3e-09	8.523	3:99522473:TA:T	1	7	resint_AVACM2	0	7	69112 days, 22:53:00	3	99522473	COL8A1	99357438	99518061	165035	4412	4412	FALSE	collagen type VIII alpha 1 chain [Source:HGNC Symbol;Acc:HGNC:2215]
rs73214042	4	7923476	G	A	0.571166	0.99297	0.0432998	0.00573048	57.0939	4.2e-14	13.38	4:7923476:G:A	1	8	resint_AVACM2	0	8	5502 days, 13:56:00	4	7923476	AFAP1	7760441	7941588	163035	18112	0	TRUE	actin filament associated protein 1 [Source:HGNC Symbol;Acc:HGNC:24017]
rs13136833	4	18030282	T	C	0.864068	0.999248	0.0458193	0.00820758	31.165	2.4e-08	7.62	4:18030282:T:C	1	9	resint_AVACM2	0	9	12521 days, 4:42:00	4	18030282	LCORL	17842810	18023378	187472	6904	6904	FALSE	ligand dependent nuclear receptor corepressor like [Source:HGNC Symbol;Acc:HGNC:30776]
rs12648992	4	73431560	T	C	0.549995	0.997748	-0.0315591	0.0056905	30.7573	2.9e-08	7.538	4:73431560:T:C	1	10	resint_AVACM2	0	10	50994 days, 7:20:00	4	73431560	ADAMTS3	73146686	73434938	284874	3378	0	TRUE	ADAM metallopeptidase with thrombospondin type 1 motif 3 [Source:HGNC Symbol;Acc:HGNC:219]
rs7678555	4	120909501	A	C	0.707824	0.991668	0.0419554	0.00625218	45.0312	1.9e-11	10.72	4:120909501:A:C	1	11	resint_AVACM2	0	11	83965 days, 2:21:00	4	120909501	MAD2L1	120976778	120988003	67277	78502	67277	FALSE	mitotic arrest deficient 2 like 1 [Source:HGNC Symbol;Acc:HGNC:6763]
rs113193866	5	108086710	A	G	0.915716	0.997051	-0.0922882	0.0101781	82.2158	1.2e-19	18.92	5:108086710:A:G	1	12	resint_AVACM2	0	12	75060 days, 10:10:00	5	108086710	FER	108083598	108532542	3112	445832	0	TRUE	FER tyrosine kinase [Source:HGNC Symbol;Acc:HGNC:3655]
rs2797964	6	34185755	C	T	0.0922136	0.996675	0.0559246	0.00979139	32.6225	1.1e-08	7.959	6:34185755:C:T	1	13	resint_AVACM2	0	13	23740 days, 8:35:00	6	34185755	HMGA1	34204650	34214008	18895	28253	18895	FALSE	high mobility group AT-hook 1 [Source:HGNC Symbol;Acc:HGNC:5010]
rs55730499	6	161005610	C	T	0.921721	0.997345	0.0818709	0.0105204	60.5617	7.1e-15	14.15	6:161005610:C:T	1	14	resint_AVACM2	0	14	111809 days, 16:50:00	6	161005610	LPA	160952514	161085307	53096	79697	0	TRUE	lipoprotein(a) [Source:HGNC Symbol;Acc:HGNC:6667]
rs10248173	7	19420299	C	G	0.721656	0.987385	0.0430399	0.00631528	46.4471	9.4e-12	11.03	7:19420299:C:G	1	15	resint_AVACM2	0	15	13486 days, 14:39:00	7	19420299	FERD3L	19184405	19185044	235894	235255	235255	FALSE	Fer3 like bHLH transcription factor [Source:HGNC Symbol;Acc:HGNC:16660]
9:88874887_AT_A	9	88874887	AT	A	0.560507	0.96265	0.0354839	0.00578116	37.6731	8.4e-10	9.076	9:88874887:AT:A	1	16	resint_AVACM2	0	16	61719 days, 1:07:00	9	88874887	C9orf153	88835180	88874572	39707	315	315	FALSE	chromosome 9 open reading frame 153 [Source:HGNC Symbol;Acc:HGNC:31456]
rs61869036	10	121422836	G	C	0.784296	0.992099	0.0416201	0.00688852	36.5051	1.5e-09	8.824	10:121422836:G:C	1	17	resint_AVACM2	0	17	84321 days, 19:56:00	10	121422836	BAG3	121410892	121437331	11944	14495	0	TRUE	BAG cochaperone 3 [Source:HGNC Symbol;Acc:HGNC:939]
rs149127862	11	55502627	G	A	0.924351	0.890498	-0.0660357	0.0112819	34.2605	4.8e-09	8.319	11:55502627:G:A	1	18	resint_AVACM2	0	18	38543 days, 22:47:00	11	55502627	OR5D13	55540914	55541858	38287	39231	38287	FALSE	olfactory receptor family 5 subfamily D member 13 [Source:HGNC Symbol;Acc:HGNC:15280]
rs34469991	11	66703817	A	G	0.929401	1	0.063583	0.0110119	33.3392	7.7e-09	8.114	11:66703817:A:G	1	19	resint_AVACM2	0	19	46322 days, 13:17:00	11	66703817	PC	66615891	66725854	87926	22037	0	TRUE	pyruvate carboxylase [Source:HGNC Symbol;Acc:HGNC:8636]
rs76895963	12	4384844	T	G	0.979845	0.819251	-0.149683	0.0221408	45.7044	1.4e-11	10.85	12:4384844:T:G	1	20	resint_AVACM2	0	20	3045 days, 12:44:00	12	4384844	CCND2	4382928	4414519	1916	29675	0	TRUE	cyclin D2 [Source:HGNC Symbol;Acc:HGNC:1583]
rs10770612	12	20230639	A	G	0.798897	1	-0.0554176	0.00704598	61.8603	3.7e-15	14.43	12:20230639:A:G	2	21	resint_AVACM2	0	21	14049 days, 13:19:00	12	20230639	PDE3A	20521471	20841517	290832	610878	290832	FALSE	phosphodiesterase 3A [Source:HGNC Symbol;Acc:HGNC:8778]
rs761210718	12	66400702	AAG	A	0.630927	0.988804	0.06966	0.00587737	140.476	2.1e-32	31.68	12:66400702:AAG:A	2	22	resint_AVACM2	0	22	46112 days, 2:22:00	12	66400702	HMGA2	66218263	66360071	182439	40631	40631	FALSE	high mobility group AT-hook 2 [Source:HGNC Symbol;Acc:HGNC:5009]
rs71091672	12	79932947	C	CA	0.323501	0.969113	-0.0380564	0.00621435	37.5027	9.1e-10	9.041	12:79932947:C:CA	1	23	resint_AVACM2	0	23	55509 days, 11:47:00	12	79932947	PAWR	79978659	80084744	45712	151797	45712	FALSE	pro-apoptotic WT1 regulator [Source:HGNC Symbol;Acc:HGNC:8614]
12:94174630_TCTCAGC_T	12	94174630	TCTCAGC	T	0.488237	0.990256	0.0386679	0.00566798	46.5419	9e-12	11.05	12:94174630:TCTCAGC:T	1	24	resint_AVACM2	0	24	65399 days, 13:10:00	12	94174630	CRADD	94071151	94244532	103479	69902	0	TRUE	CASP2 and RIPK1 domain containing adaptor with death domain [Source:HGNC Symbol;Acc:HGNC:2340]
rs648997	12	111976776	C	T	0.728023	0.963903	-0.0409647	0.0065847	38.7033	4.9e-10	9.31	12:111976776:C:T	1	25	resint_AVACM2	0	25	77762 days, 3:36:00	12	111976776	ATXN2	111890018	112037119	86758	60343	0	TRUE	ataxin 2 [Source:HGNC Symbol;Acc:HGNC:10555]
rs11620323	13	27043925	A	G	0.538178	0.997024	0.0361431	0.00566935	40.6427	1.8e-10	9.745	13:27043925:A:G	1	26	resint_AVACM2	0	26	18781 days, 1:05:00	13	27043925	CDK8	26828266	26979375	215659	64550	64550	FALSE	cyclin dependent kinase 8 [Source:HGNC Symbol;Acc:HGNC:1779]
rs2765768	13	50810171	A	G	0.689755	1	-0.0780799	0.00606938	165.497	7.1e-38	37.15	13:50810171:A:G	2	27	resint_AVACM2	0	27	35285 days, 9:11:00	13	50810171	KCNRG	50589580	50595058	220591	215113	215113	FALSE	potassium channel regulator [Source:HGNC Symbol;Acc:HGNC:18893]
rs139939693	15	63859576	C	T	0.873506	0.996815	0.054115	0.00850624	40.4725	2e-10	9.699	15:63859576:C:T	1	28	resint_AVACM2	0	28	44347 days, 13:16:00	15	63859576	USP3	63796792	63886832	62784	27256	0	TRUE	ubiquitin specific peptidase 3 [Source:HGNC Symbol;Acc:HGNC:12626]
rs12912045	15	67467297	C	T	0.782981	0.981105	0.0400229	0.00691133	33.5346	7e-09	8.155	15:67467297:C:T	1	29	resint_AVACM2	0	29	46852 days, 21:57:00	15	67467297	SMAD3	67357940	67487507	109357	20210	0	TRUE	SMAD family member 3 [Source:HGNC Symbol;Acc:HGNC:6769]
rs200011707	15	77329670	TCTC	T	0.83344	0.957729	0.043135	0.00774188	31.0432	2.5e-08	7.602	15:77329670:TCTC:T	1	30	resint_AVACM2	0	30	53701 days, 18:50:00	15	77329670	PSTPIP1	77287467	77329816	42203	146	0	TRUE	proline-serine-threonine phosphatase interacting protein 1 [Source:HGNC Symbol;Acc:HGNC:9580]
rs2004867	15	86294392	G	A	0.233695	0.993553	0.0367814	0.0066598	30.5024	3.3e-08	7.481	15:86294392:G:A	1	31	resint_AVACM2	0	31	59927 days, 6:52:00	15	86294392	AKAP13	85923834	86292586	370558	1806	1806	FALSE	A-kinase anchoring protein 13 [Source:HGNC Symbol;Acc:HGNC:371]
rs7402939	15	99183876	T	C	0.377236	0.981624	0.032569	0.00586253	30.8631	2.8e-08	7.553	15:99183876:T:C	1	32	resint_AVACM2	0	32	68878 days, 7:36:00	15	99183876	IGF1R	99191768	99507759	7892	323883	7892	FALSE	insulin like growth factor 1 receptor [Source:HGNC Symbol;Acc:HGNC:5465]
rs113381780	15	101779270	C	T	0.991887	0.922898	0.185605	0.0326879	32.2408	1.4e-08	7.854	15:101779270:C:T	1	33	resint_AVACM2	0	33	70680 days, 16:10:00	15	101779270	CHSY1	101715932	101792253	63338	12983	0	TRUE	chondroitin sulfate synthase 1 [Source:HGNC Symbol;Acc:HGNC:17198]
rs434772	16	86711330	C	A	0.717506	0.991299	-0.0372841	0.00630037	35.02	3.3e-09	8.481	16:86711330:C:A	1	34	resint_AVACM2	0	34	60216 days, 20:50:00	16	86711330	FOXL1	86612155	86617084	99175	94246	94246	FALSE	forkhead box L1 [Source:HGNC Symbol;Acc:HGNC:3817]
rs17608766	17	45013271	T	C	0.857753	1	-0.104905	0.00807962	168.581	1.5e-38	37.82	17:45013271:T:C	1	35	resint_AVACM2	0	35	31259 days, 22:11:00	17	45013271	GOSR2	45000526	45019386	12745	6115	0	TRUE	golgi SNAP receptor complex member 2 [Source:HGNC Symbol;Acc:HGNC:4431]
rs16967814	18	20070591	C	T	0.7455	0.997238	-0.0375659	0.00645936	33.8227	6e-09	8.222	18:20070591:C:T	1	36	resint_AVACM2	0	36	13938 days, 15:51:00	18	20070591	CTAGE1	19993562	19997878	77029	72713	72713	FALSE	cutaneous T cell lymphoma-associated antigen 1 [Source:HGNC Symbol;Acc:HGNC:24346]
rs62621197	19	8670147	C	T	0.963303	0.927824	0.087588	0.0155889	31.5686	1.9e-08	7.721	19:8670147:C:T	1	37	resint_AVACM2	0	37	6021 days, 17:27:00	19	8670147	ADAMTS10	8645124	8675600	25023	5453	0	TRUE	ADAM metallopeptidase with thrombospondin type 1 motif 10 [Source:HGNC Symbol;Acc:HGNC:13201]
rs10408721	19	10758319	C	T	0.336069	0.998514	0.0378277	0.00596698	40.1894	2.3e-10	9.638	19:10758319:C:T	1	38	resint_AVACM2	0	38	7471 days, 20:19:00	19	10758319	SLC44A2	10736229	10755233	22090	3086	3086	FALSE	solute carrier family 44 member 2 [Source:HGNC Symbol;Acc:HGNC:17292]
rs1840828	19	16442612	C	T	0.383604	0.963523	0.0384185	0.00589924	42.412	7.4e-11	10.13	19:16442612:C:T	1	39	resint_AVACM2	0	39	11419 days, 6:32:00	19	16442612	KLF2	16435637	16439496	6975	3116	3116	FALSE	KLF transcription factor 2 [Source:HGNC Symbol;Acc:HGNC:6347]
rs564828292	20	32071598	T	TAA	0.838416	0.901539	0.0457623	0.00807303	32.1323	1.4e-08	7.854	20:32071598:T:TAA	1	40	resint_AVACM2	0	40	22272 days, 18:38:00	20	32071598	CBFA2T2	32077902	32237836	6304	166238	6304	FALSE	CBFA2/RUNX1 partner transcriptional co-repressor 2 [Source:HGNC Symbol;Acc:HGNC:1536]
rs6062643	20	62761699	G	A	0.472553	1	-0.0326123	0.00558081	34.1482	5.1e-09	8.292	20:62761699:G:A	1	41	resint_AVACM2	0	41	43585 days, 8:19:00	20	62761699	NPBWR2	62735155	62738918	26544	22781	22781	FALSE	neuropeptides B and W receptor 2 [Source:HGNC Symbol;Acc:HGNC:4530]
rs5997307	22	28207139	T	C	0.727579	0.998713	-0.0367932	0.00632009	33.8914	5.8e-09	8.237	22:28207139:T:C	1	42	resint_AVACM2	0	42	19589 days, 4:59:00	22	28207139	MN1	28144265	28197744	62874	9395	9395	FALSE	MN1 proto-oncogene, transcriptional regulator [Source:HGNC Symbol;Acc:HGNC:7180]
rs1802288	X	99890204	C	T	0.839044	1.48003	0.0397266	0.00630902	39.6495	3e-10	9.523	X:99890204:C:T	1	43	resint_AVACM2	0	43	X:99890204	X	99890204	TSPAN6	99882105	99891803	8099	1599	0	TRUE	tetraspanin 6 [Source:HGNC Symbol;Acc:HGNC:11858]
rs74355262	1	22579159	G	A	0.947425	0.990313	-0.0730026	0.0127866	32.5964	1.1e-08	7.959	1:22579159:G:A	1	1	resint_peak_velocity_aa	1	44	15680 days, 0:19:00	1	22579159	WNT4	22443806	22469590	135353	109569	109569	FALSE	Wnt family member 4 [Source:HGNC Symbol;Acc:HGNC:12783]
rs12048493	1	149927034	A	C	0.614284	0.959803	-0.0400525	0.00596675	45.0592	1.9e-11	10.72	1:149927034:A:C	1	2	resint_peak_velocity_aa	1	3	104116 days, 0:54:00	1	149927034	OTUD7B	149909705	149982675	17329	55641	0	TRUE	OTU deubiquitinase 7B [Source:HGNC Symbol;Acc:HGNC:16683]
rs6750615	2	28836285	G	A	0.836228	0.975209	-0.0455729	0.00778868	34.2361	4.9e-09	8.31	2:28836285:G:A	1	3	resint_peak_velocity_aa	1	45	20025 days, 6:45:00	2	28836285	PLB1	28718927	28867008	117358	30723	0	TRUE	phospholipase B1 [Source:HGNC Symbol;Acc:HGNC:30041]
rs141813710	2	145829815	C	CATGGGGATA	0.428597	0.991299	0.041942	0.00577677	52.7144	3.9e-13	12.41	2:145829815:C:CATGGGGATA	1	4	resint_peak_velocity_aa	1	46	101270 days, 18:55:00	2	145829815	ZEB2	145141648	145277686	688167	552129	552129	FALSE	**Greater than 500000 bases from SNP** zinc finger E-box binding homeobox 2 [Source:HGNC Symbol;Acc:HGNC:14881]
2:175562347_AAT_A	2	175562347	AAT	A	0.833511	0.960107	-0.0446603	0.00778012	32.9512	9.5e-09	8.022	2:175562347:AAT:A	1	5	resint_peak_velocity_aa	1	47	121918 days, 9:07:00	2	175562347	CHRNA1	175612320	175629200	49973	66853	49973	FALSE	cholinergic receptor nicotinic alpha 1 subunit [Source:HGNC Symbol;Acc:HGNC:1955]
3:37102891_CTTTTTT_C	3	37102891	CTTTTTT	C	0.615355	0.883615	0.0352501	0.00624162	31.8953	1.6e-08	7.796	3:37102891:CTTTTTT:C	1	6	resint_peak_velocity_aa	1	48	25766 days, 0:31:00	3	37102891	LRRFIP2	37094117	37216073	8774	113182	0	TRUE	LRR binding FLII interacting protein 2 [Source:HGNC Symbol;Acc:HGNC:6703]
rs28568794	4	7852093	G	C	0.566716	0.997322	-0.0334442	0.00576299	33.678	6.5e-09	8.187	4:7852093:G:C	1	7	resint_peak_velocity_aa	1	8	5453 days, 0:13:00	4	7852093	AFAP1	7760441	7941588	91652	89495	0	TRUE	actin filament associated protein 1 [Source:HGNC Symbol;Acc:HGNC:24017]
rs1173727	5	32830521	T	C	0.400128	1	-0.0327173	0.00579803	31.8415	1.7e-08	7.77	5:32830521:T:C	1	8	resint_peak_velocity_aa	1	49	22799 days, 4:21:00	5	32830521	NPR3	32711427	32791826	119094	38695	38695	FALSE	natriuretic peptide receptor 3 [Source:HGNC Symbol;Acc:HGNC:7945]
rs140798921	6	76986564	C	T	0.958153	0.964544	-0.0791921	0.0144333	30.1045	4.1e-08	7.387	6:76986564:C:T	1	9	resint_peak_velocity_aa	1	50	53463 days, 3:24:00	6	76986564	IMPG1	76630831	76782379	355733	204185	204185	FALSE	interphotoreceptor matrix proteoglycan 1 [Source:HGNC Symbol;Acc:HGNC:6055]
rs55730499	6	161005610	C	T	0.921715	0.997346	-0.0636934	0.010608	36.0512	1.9e-09	8.721	6:161005610:C:T	1	10	resint_peak_velocity_aa	1	14	111809 days, 16:50:00	6	161005610	LPA	160952514	161085307	53096	79697	0	TRUE	lipoprotein(a) [Source:HGNC Symbol;Acc:HGNC:6667]
rs10243311	7	19448729	G	A	0.668179	0.993084	-0.034059	0.00604738	31.7198	1.8e-08	7.745	7:19448729:G:A	1	11	resint_peak_velocity_aa	1	15	13506 days, 8:29:00	7	19448729	FERD3L	19184405	19185044	264324	263685	263685	FALSE	Fer3 like bHLH transcription factor [Source:HGNC Symbol;Acc:HGNC:16660]
rs7838131	8	11596163	G	A	0.430066	0.994873	0.0560692	0.00578609	93.9027	3.3e-22	21.48	8:11596163:G:A	1	12	resint_peak_velocity_aa	1	51	8053 days, 5:23:00	8	11596163	GATA4	11561711	11617511	34452	21348	0	TRUE	GATA binding protein 4 [Source:HGNC Symbol;Acc:HGNC:4173]
rs9411378	9	136145425	C	A	0.77935	0.920616	-0.0414536	0.00713882	33.7188	6.4e-09	8.194	9:136145425:C:A	1	13	resint_peak_velocity_aa	1	52	94545 days, 19:25:00	9	136145425	SURF6	136195612	136203025	50187	57600	50187	FALSE	surfeit 6 [Source:HGNC Symbol;Acc:HGNC:11478]
rs12280388	11	121670712	T	C	0.92942	1	-0.060617	0.0110757	29.9533	4.4e-08	7.357	11:121670712:T:C	1	14	resint_peak_velocity_aa	1	53	84494 days, 0:12:00	11	121670712	SORL1	121323023	121504472	347689	166240	166240	FALSE	sortilin related receptor 1 [Source:HGNC Symbol;Acc:HGNC:11185]
rs10841441	12	20210632	C	T	0.304218	0.978612	0.0413182	0.00626035	43.5598	4.1e-11	10.39	12:20210632:C:T	1	15	resint_peak_velocity_aa	1	21	14035 days, 15:52:00	12	20210632	PDE3A	20521471	20841517	310839	630885	310839	FALSE	phosphodiesterase 3A [Source:HGNC Symbol;Acc:HGNC:8778]
rs142166430	12	65747729	T	G	0.860425	0.968076	0.0497927	0.00832221	35.7976	2.2e-09	8.658	12:65747729:T:G	1	16	resint_peak_velocity_aa	1	54	45658 days, 15:29:00	12	65747729	MSRB3	65672463	65860687	75266	112958	0	TRUE	methionine sulfoxide reductase B3 [Source:HGNC Symbol;Acc:HGNC:27375]
12:66404136_AAAAC_A	12	66404136	AAAAC	A	0.793091	0.994766	0.05778	0.00704562	67.2538	2.4e-16	15.62	12:66404136:AAAAC:A	1	17	resint_peak_velocity_aa	1	22	46114 days, 11:36:00	12	66404136	HMGA2	66218263	66360071	185873	44065	44065	FALSE	high mobility group AT-hook 2 [Source:HGNC Symbol;Acc:HGNC:5009]
rs10744822	12	114784040	C	T	0.165014	0.989922	0.0425858	0.00766857	30.8391	2.8e-08	7.553	12:114784040:C:T	1	18	resint_peak_velocity_aa	1	55	79711 days, 15:20:00	12	114784040	TBX5	114791716	114843949	7676	59909	7676	FALSE	T-box transcription factor 5 [Source:HGNC Symbol;Acc:HGNC:11604]
rs61944841	13	27049616	G	A	0.588537	0.938352	-0.0434021	0.0059644	52.9526	3.4e-13	12.47	13:27049616:G:A	1	19	resint_peak_velocity_aa	1	26	18784 days, 23:56:00	13	27049616	CDK8	26828266	26979375	221350	70241	70241	FALSE	cyclin dependent kinase 8 [Source:HGNC Symbol;Acc:HGNC:1779]
rs2812228	13	50773790	C	T	0.521411	0.998143	0.0580945	0.00569287	104.138	1.9e-24	23.72	13:50773790:C:T	1	20	resint_peak_velocity_aa	1	27	35260 days, 2:50:00	13	50773790	KCNRG	50589580	50595058	184210	178732	178732	FALSE	potassium channel regulator [Source:HGNC Symbol;Acc:HGNC:18893]
rs11632754	15	67480969	C	T	0.225995	0.973625	-0.0378395	0.00688865	30.1733	4e-08	7.398	15:67480969:C:T	1	21	resint_peak_velocity_aa	1	29	46862 days, 9:49:00	15	67480969	SMAD3	67357940	67487507	123029	6538	0	TRUE	SMAD family member 3 [Source:HGNC Symbol;Acc:HGNC:6769]
rs55824135	16	88568477	T	C	0.761843	0.950669	-0.0426297	0.00681452	39.134	4e-10	9.398	16:88568477:T:C	1	22	resint_peak_velocity_aa	1	56	61506 days, 13:17:00	16	88568477	ZFPM1	88519688	88603439	48789	34962	0	TRUE	zinc finger protein, FOG family member 1 [Source:HGNC Symbol;Acc:HGNC:19762]
rs903501	17	37839493	T	C	0.318645	0.995322	-0.0343151	0.00611571	31.483	2e-08	7.699	17:37839493:T:C	1	23	resint_peak_velocity_aa	1	57	26278 days, 3:13:00	17	37839493	PGAP3	37827375	37844310	12118	4817	0	TRUE	post-GPI attachment to proteins phospholipase 3 [Source:HGNC Symbol;Acc:HGNC:23719]
rs17608766	17	45013271	T	C	0.857758	1	0.0897913	0.00814528	121.522	2.9e-28	27.54	17:45013271:T:C	1	24	resint_peak_velocity_aa	1	35	31259 days, 22:11:00	17	45013271	GOSR2	45000526	45019386	12745	6115	0	TRUE	golgi SNAP receptor complex member 2 [Source:HGNC Symbol;Acc:HGNC:4431]
rs12955964	18	20045756	C	T	0.606533	0.995651	0.0338384	0.00584542	33.5111	7.1e-09	8.149	18:20045756:C:T	1	25	resint_peak_velocity_aa	1	36	13921 days, 9:56:00	18	20045756	CTAGE1	19993562	19997878	52194	47878	47878	FALSE	cutaneous T cell lymphoma-associated antigen 1 [Source:HGNC Symbol;Acc:HGNC:24346]
rs5997307	22	28207139	T	C	0.727571	0.998713	0.0460418	0.00637771	52.1164	5.2e-13	12.28	22:28207139:T:C	1	26	resint_peak_velocity_aa	1	42	19589 days, 4:59:00	22	28207139	MN1	28144265	28197744	62874	9395	9395	FALSE	MN1 proto-oncogene, transcriptional regulator [Source:HGNC Symbol;Acc:HGNC:7180]
rs5906313	X	43827412	C	T	0.382964	1.46923	-0.0349665	0.00483587	52.2823	4.8e-13	12.32	X:43827412:C:T	1	27	resint_peak_velocity_aa	1	58	X:43827412	X	43827412	NDP	43808022	43832636	19390	5224	0	TRUE	norrin cystine knot growth factor NDP [Source:HGNC Symbol;Acc:HGNC:7678]
rs12048493	1	149927034	A	C	0.614284	0.959803	-0.0411853	0.00595425	47.8442	4.6e-12	11.34	1:149927034:A:C	1	1	resint_systole_pos_MeanPeakGradientMMHg_aa	2	3	104116 days, 0:54:00	1	149927034	OTUD7B	149909705	149982675	17329	55641	0	TRUE	OTU deubiquitinase 7B [Source:HGNC Symbol;Acc:HGNC:16683]
rs10185667	2	145754503	C	T	0.720658	0.960793	0.047713	0.00646719	54.4305	1.6e-13	12.8	2:145754503:C:T	1	2	resint_systole_pos_MeanPeakGradientMMHg_aa	2	46	101218 days, 11:43:00	2	145754503	ZEB2	145141648	145277686	612855	476817	476817	FALSE	zinc finger E-box binding homeobox 2 [Source:HGNC Symbol;Acc:HGNC:14881]
rs140798921	6	76986564	C	T	0.958153	0.964544	-0.0798347	0.0144055	30.7133	3e-08	7.523	6:76986564:C:T	1	3	resint_systole_pos_MeanPeakGradientMMHg_aa	2	50	53463 days, 3:24:00	6	76986564	IMPG1	76630831	76782379	355733	204185	204185	FALSE	interphotoreceptor matrix proteoglycan 1 [Source:HGNC Symbol;Acc:HGNC:6055]
rs55730499	6	161005610	C	T	0.921715	0.997346	-0.0605206	0.0105876	32.6748	1.1e-08	7.959	6:161005610:C:T	1	4	resint_systole_pos_MeanPeakGradientMMHg_aa	2	14	111809 days, 16:50:00	6	161005610	LPA	160952514	161085307	53096	79697	0	TRUE	lipoprotein(a) [Source:HGNC Symbol;Acc:HGNC:6667]
rs7795735	7	73429482	T	A	0.551192	0.991195	0.0328954	0.00573394	32.9127	9.6e-09	8.018	7:73429482:T:A	1	5	resint_systole_pos_MeanPeakGradientMMHg_aa	2	59	50992 days, 23:42:00	7	73429482	ELN	73442503	73484237	13021	54755	13021	FALSE	elastin [Source:HGNC Symbol;Acc:HGNC:3327]
rs7838131	8	11596163	G	A	0.430066	0.994873	0.0538881	0.00577587	87.0463	1.1e-20	19.96	8:11596163:G:A	1	6	resint_systole_pos_MeanPeakGradientMMHg_aa	2	51	8053 days, 5:23:00	8	11596163	GATA4	11561711	11617511	34452	21348	0	TRUE	GATA binding protein 4 [Source:HGNC Symbol;Acc:HGNC:4173]
rs9411378	9	136145425	C	A	0.77935	0.920616	-0.0414884	0.00712642	33.893	5.8e-09	8.237	9:136145425:C:A	1	7	resint_systole_pos_MeanPeakGradientMMHg_aa	2	52	94545 days, 19:25:00	9	136145425	SURF6	136195612	136203025	50187	57600	50187	FALSE	surfeit 6 [Source:HGNC Symbol;Acc:HGNC:11478]
rs12280388	11	121670712	T	C	0.92942	1	-0.0657498	0.0110567	35.3621	2.7e-09	8.569	11:121670712:T:C	1	8	resint_systole_pos_MeanPeakGradientMMHg_aa	2	53	84494 days, 0:12:00	11	121670712	SORL1	121323023	121504472	347689	166240	166240	FALSE	sortilin related receptor 1 [Source:HGNC Symbol;Acc:HGNC:11185]
rs10841441	12	20210632	C	T	0.304218	0.978612	0.0438042	0.00624814	49.1508	2.4e-12	11.62	12:20210632:C:T	1	9	resint_systole_pos_MeanPeakGradientMMHg_aa	2	21	14035 days, 15:52:00	12	20210632	PDE3A	20521471	20841517	310839	630885	310839	FALSE	phosphodiesterase 3A [Source:HGNC Symbol;Acc:HGNC:8778]
rs2307024	12	22005003	T	G	0.585556	0.987946	-0.0330368	0.00581143	32.3169	1.3e-08	7.886	12:22005003:T:G	1	10	resint_systole_pos_MeanPeakGradientMMHg_aa	2	60	15281 days, 18:03:00	12	22005003	ABCC9	21950323	22094360	54680	89357	0	TRUE	ATP binding cassette subfamily C member 9 [Source:HGNC Symbol;Acc:HGNC:60]
rs142166430	12	65747729	T	G	0.860425	0.968076	0.0513694	0.00830597	38.2496	6.2e-10	9.208	12:65747729:T:G	1	11	resint_systole_pos_MeanPeakGradientMMHg_aa	2	54	45658 days, 15:29:00	12	65747729	MSRB3	65672463	65860687	75266	112958	0	TRUE	methionine sulfoxide reductase B3 [Source:HGNC Symbol;Acc:HGNC:27375]
rs56407104	12	66410673	C	A	0.758076	0.923836	0.0539445	0.00691263	60.8986	6e-15	14.22	12:66410673:C:A	1	12	resint_systole_pos_MeanPeakGradientMMHg_aa	2	22	46119 days, 0:33:00	12	66410673	HMGA2	66218263	66360071	192410	50602	50602	FALSE	high mobility group AT-hook 2 [Source:HGNC Symbol;Acc:HGNC:5009]
rs61944841	13	27049616	G	A	0.588537	0.938352	-0.0420386	0.00595327	49.8638	1.6e-12	11.8	13:27049616:G:A	1	13	resint_systole_pos_MeanPeakGradientMMHg_aa	2	26	18784 days, 23:56:00	13	27049616	CDK8	26828266	26979375	221350	70241	70241	FALSE	cyclin dependent kinase 8 [Source:HGNC Symbol;Acc:HGNC:1779]
rs71434496	13	50756042	T	C	0.54588	0.985004	0.0559174	0.00575126	94.5296	2.4e-22	21.62	13:50756042:T:C	1	14	resint_systole_pos_MeanPeakGradientMMHg_aa	2	27	35247 days, 19:02:00	13	50756042	KCNRG	50589580	50595058	166462	160984	160984	FALSE	potassium channel regulator [Source:HGNC Symbol;Acc:HGNC:18893]
rs4888431	16	75500699	G	T	0.37102	0.99751	-0.0327165	0.0059038	30.7093	3e-08	7.523	16:75500699:G:T	1	15	resint_systole_pos_MeanPeakGradientMMHg_aa	2	61	52431 days, 16:59:00	16	75500699	TMEM170A	75476952	75498587	23747	2112	2112	FALSE	transmembrane protein 170A [Source:HGNC Symbol;Acc:HGNC:29577]
rs11645559	16	88568102	C	G	0.80182	0.963983	-0.0439029	0.00722708	36.9029	1.2e-09	8.921	16:88568102:C:G	1	16	resint_systole_pos_MeanPeakGradientMMHg_aa	2	56	61506 days, 7:02:00	16	88568102	ZFPM1	88519688	88603439	48414	35337	0	TRUE	zinc finger protein, FOG family member 1 [Source:HGNC Symbol;Acc:HGNC:19762]
rs17608766	17	45013271	T	C	0.857758	1	0.0833124	0.00812979	105.017	1.2e-24	23.92	17:45013271:T:C	1	17	resint_systole_pos_MeanPeakGradientMMHg_aa	2	35	31259 days, 22:11:00	17	45013271	GOSR2	45000526	45019386	12745	6115	0	TRUE	golgi SNAP receptor complex member 2 [Source:HGNC Symbol;Acc:HGNC:4431]
rs12608177	18	20052642	T	C	0.541712	0.994396	0.0312541	0.00572767	29.7755	4.9e-08	7.31	18:20052642:T:C	1	18	resint_systole_pos_MeanPeakGradientMMHg_aa	2	36	13926 days, 4:42:00	18	20052642	CTAGE1	19993562	19997878	59080	54764	54764	FALSE	cutaneous T cell lymphoma-associated antigen 1 [Source:HGNC Symbol;Acc:HGNC:24346]
rs5997307	22	28207139	T	C	0.727571	0.998713	0.0418875	0.00636609	43.2936	4.7e-11	10.33	22:28207139:T:C	1	19	resint_systole_pos_MeanPeakGradientMMHg_aa	2	42	19589 days, 4:59:00	22	28207139	MN1	28144265	28197744	62874	9395	9395	FALSE	MN1 proto-oncogene, transcriptional regulator [Source:HGNC Symbol;Acc:HGNC:7180]
rs5906313	X	43827412	C	T	0.382964	1.46923	-0.0324302	0.00482742	45.1304	1.8e-11	10.74	X:43827412:C:T	1	20	resint_systole_pos_MeanPeakGradientMMHg_aa	2	58	X:43827412	X	43827412	NDP	43808022	43832636	19390	5224	0	TRUE	norrin cystine knot growth factor NDP [Source:HGNC Symbol;Acc:HGNC:7678]
rs3738814	1	17331676	A	G	0.566878	1	0.0365825	0.00573205	40.731	1.7e-10	9.77	1:17331676:A:G	1	1	resint_bounded_AVACM2	3	1	12035 days, 22:16:00	1	17331676	ATP13A2	17312453	17338423	19223	6747	0	TRUE	ATPase cation transporting 13A2 [Source:HGNC Symbol;Acc:HGNC:30213]
rs7534763	1	89293367	C	A	0.413382	0.983862	-0.0360163	0.00579188	38.6686	5e-10	9.301	1:89293367:C:A	1	2	resint_bounded_AVACM2	3	2	62009 days, 7:47:00	1	89293367	PKN2	89149956	89301938	143411	8571	0	TRUE	protein kinase N2 [Source:HGNC Symbol;Acc:HGNC:9406]
rs144581493	1	150170113	G	T	0.948339	0.907415	-0.0775162	0.0134646	33.1435	8.6e-09	8.066	1:150170113:G:T	1	3	resint_bounded_AVACM2	3	3	104284 days, 20:13:00	1	150170113	ANP32E	150190717	150208460	20604	38347	20604	FALSE	acidic nuclear phosphoprotein 32 family member E [Source:HGNC Symbol;Acc:HGNC:16673]
rs78444298	1	184672098	G	A	0.981151	1	0.175757	0.0209894	70.1173	5.6e-17	16.25	1:184672098:G:A	1	4	resint_bounded_AVACM2	3	4	128244 days, 13:18:00	1	184672098	EDEM3	184659371	184723992	12727	51894	0	TRUE	ER degradation enhancing alpha-mannosidase like protein 3 [Source:HGNC Symbol;Acc:HGNC:16787]
rs1417488	1	218523730	C	T	0.742567	0.987017	-0.0361069	0.00650751	30.7859	2.9e-08	7.538	1:218523730:C:T	1	5	resint_bounded_AVACM2	3	5	151752 days, 15:10:00	1	218523730	TGFB2	218518678	218617961	5052	94231	0	TRUE	transforming growth factor beta 2 [Source:HGNC Symbol;Acc:HGNC:11768]
rs7606390	2	65511399	G	T	0.737793	0.98996	0.0394219	0.00644742	37.3855	9.7e-10	9.013	2:65511399:G:T	1	6	resint_bounded_AVACM2	3	6	45494 days, 2:39:00	2	65511399	ACTR2	65454965	65498387	56434	13012	13012	FALSE	actin related protein 2 [Source:HGNC Symbol;Acc:HGNC:169]
3:99522473_TA_T	3	99522473	TA	T	0.322612	0.989796	-0.0362753	0.0060757	35.6476	2.4e-09	8.62	3:99522473:TA:T	1	7	resint_bounded_AVACM2	3	7	69112 days, 22:53:00	3	99522473	COL8A1	99357438	99518061	165035	4412	4412	FALSE	collagen type VIII alpha 1 chain [Source:HGNC Symbol;Acc:HGNC:2215]
rs28568794	4	7852093	G	C	0.56686	0.997315	0.0428024	0.00574006	55.6038	8.9e-14	13.05	4:7852093:G:C	1	8	resint_bounded_AVACM2	3	8	5453 days, 0:13:00	4	7852093	AFAP1	7760441	7941588	91652	89495	0	TRUE	actin filament associated protein 1 [Source:HGNC Symbol;Acc:HGNC:24017]
rs13136833	4	18030282	T	C	0.86415	0.999243	0.0469404	0.00823664	32.4783	1.2e-08	7.921	4:18030282:T:C	1	9	resint_bounded_AVACM2	3	9	12521 days, 4:42:00	4	18030282	LCORL	17842810	18023378	187472	6904	6904	FALSE	ligand dependent nuclear receptor corepressor like [Source:HGNC Symbol;Acc:HGNC:30776]
rs12648992	4	73431560	T	C	0.550011	0.997744	-0.0322043	0.00570944	31.8157	1.7e-08	7.77	4:73431560:T:C	1	10	resint_bounded_AVACM2	3	10	50994 days, 7:20:00	4	73431560	ADAMTS3	73146686	73434938	284874	3378	0	TRUE	ADAM metallopeptidase with thrombospondin type 1 motif 3 [Source:HGNC Symbol;Acc:HGNC:219]
rs11731598	4	114055806	A	G	0.375514	0.992989	0.0322126	0.00586259	30.1907	3.9e-08	7.409	4:114055806:A:G	1	11	resint_bounded_AVACM2	3	62	79205 days, 14:06:00	4	114055806	ANK2	113970809	114304892	84997	249086	0	TRUE	ankyrin 2 [Source:HGNC Symbol;Acc:HGNC:493]
rs7678555	4	120909501	A	C	0.707925	0.991681	0.0422939	0.00627457	45.4347	1.6e-11	10.8	4:120909501:A:C	1	12	resint_bounded_AVACM2	3	11	83965 days, 2:21:00	4	120909501	MAD2L1	120976778	120988003	67277	78502	67277	FALSE	mitotic arrest deficient 2 like 1 [Source:HGNC Symbol;Acc:HGNC:6763]
rs12523281	5	35166570	T	C	0.875692	0.99767	0.0513882	0.00859039	35.7851	2.2e-09	8.658	5:35166570:T:C	1	13	resint_bounded_AVACM2	3	63	24421 days, 10:30:00	5	35166570	PRLR	35055807	35230589	110763	64019	0	TRUE	prolactin receptor [Source:HGNC Symbol;Acc:HGNC:9446]
rs113193866	5	108086710	A	G	0.915697	0.99704	-0.0939363	0.0102099	84.6498	3.6e-20	19.44	5:108086710:A:G	1	14	resint_bounded_AVACM2	3	12	75060 days, 10:10:00	5	108086710	FER	108083598	108532542	3112	445832	0	TRUE	FER tyrosine kinase [Source:HGNC Symbol;Acc:HGNC:3655]
rs2797964	6	34185755	C	T	0.0922579	0.996667	0.0553926	0.00982481	31.7874	1.7e-08	7.77	6:34185755:C:T	1	15	resint_bounded_AVACM2	3	13	23740 days, 8:35:00	6	34185755	HMGA1	34204650	34214008	18895	28253	18895	FALSE	high mobility group AT-hook 1 [Source:HGNC Symbol;Acc:HGNC:5010]
rs55730499	6	161005610	C	T	0.92196	0.997329	0.0771744	0.0105696	53.3123	2.8e-13	12.55	6:161005610:C:T	1	16	resint_bounded_AVACM2	3	14	111809 days, 16:50:00	6	161005610	LPA	160952514	161085307	53096	79697	0	TRUE	lipoprotein(a) [Source:HGNC Symbol;Acc:HGNC:6667]
rs10248173	7	19420299	C	G	0.721876	0.987362	0.0411315	0.00633883	42.1048	8.7e-11	10.06	7:19420299:C:G	1	17	resint_bounded_AVACM2	3	15	13486 days, 14:39:00	7	19420299	FERD3L	19184405	19185044	235894	235255	235255	FALSE	Fer3 like bHLH transcription factor [Source:HGNC Symbol;Acc:HGNC:16660]
9:88874887_AT_A	9	88874887	AT	A	0.560518	0.962668	0.0354379	0.00580095	37.3196	1e-09	9	9:88874887:AT:A	1	19	resint_bounded_AVACM2	3	16	61719 days, 1:07:00	9	88874887	C9orf153	88835180	88874572	39707	315	315	FALSE	chromosome 9 open reading frame 153 [Source:HGNC Symbol;Acc:HGNC:31456]
rs72840788	10	121415685	G	A	0.78453	0.979451	0.0405935	0.00695922	34.0246	5.4e-09	8.268	10:121415685:G:A	1	20	resint_bounded_AVACM2	3	17	84316 days, 20:45:00	10	121415685	BAG3	121410892	121437331	4793	21646	0	TRUE	BAG cochaperone 3 [Source:HGNC Symbol;Acc:HGNC:939]
rs11570067	11	47366095	G	T	0.868355	0.995064	-0.0497389	0.00838497	35.1876	3e-09	8.523	11:47366095:G:T	1	21	resint_bounded_AVACM2	3	64	32893 days, 13:55:00	11	47366095	MYBPC3	47352957	47374253	13138	8158	0	TRUE	myosin binding protein C3 [Source:HGNC Symbol;Acc:HGNC:7551]
rs34469991	11	66703817	A	G	0.929404	1	0.0650625	0.0110508	34.6633	3.9e-09	8.409	11:66703817:A:G	1	22	resint_bounded_AVACM2	3	19	46322 days, 13:17:00	11	66703817	PC	66615891	66725854	87926	22037	0	TRUE	pyruvate carboxylase [Source:HGNC Symbol;Acc:HGNC:8636]
rs76895963	12	4384844	T	G	0.979845	0.818907	-0.153854	0.0222169	47.957	4.4e-12	11.36	12:4384844:T:G	1	23	resint_bounded_AVACM2	3	20	3045 days, 12:44:00	12	4384844	CCND2	4382928	4414519	1916	29675	0	TRUE	cyclin D2 [Source:HGNC Symbol;Acc:HGNC:1583]
rs10770612	12	20230639	A	G	0.798892	1	-0.0563198	0.0070694	63.4684	1.6e-15	14.8	12:20230639:A:G	1	24	resint_bounded_AVACM2	3	21	14049 days, 13:19:00	12	20230639	PDE3A	20521471	20841517	290832	610878	290832	FALSE	phosphodiesterase 3A [Source:HGNC Symbol;Acc:HGNC:8778]
rs761210718	12	66400702	AAG	A	0.631178	0.988789	0.0687191	0.00589824	135.741	2.3e-31	30.64	12:66400702:AAG:A	2	25	resint_bounded_AVACM2	3	22	46112 days, 2:22:00	12	66400702	HMGA2	66218263	66360071	182439	40631	40631	FALSE	high mobility group AT-hook 2 [Source:HGNC Symbol;Acc:HGNC:5009]
rs12820590	12	79891269	G	A	0.280342	0.995586	-0.0399688	0.0064117	38.8593	4.6e-10	9.337	12:79891269:G:A	1	26	resint_bounded_AVACM2	3	23	55480 days, 13:09:00	12	79891269	SYT1	79258554	79845788	632715	45481	45481	FALSE	synaptotagmin 1 [Source:HGNC Symbol;Acc:HGNC:11509]
12:94174630_TCTCAGC_T	12	94174630	TCTCAGC	T	0.488325	0.990271	0.0385982	0.00568662	46.0708	1.1e-11	10.96	12:94174630:TCTCAGC:T	1	27	resint_bounded_AVACM2	3	24	65399 days, 13:10:00	12	94174630	CRADD	94071151	94244532	103479	69902	0	TRUE	CASP2 and RIPK1 domain containing adaptor with death domain [Source:HGNC Symbol;Acc:HGNC:2340]
rs565349424	12	112105502	C	CAAAA	0.563379	0.974521	-0.0375778	0.00585116	41.2457	1.3e-10	9.886	12:112105502:C:CAAAA	1	28	resint_bounded_AVACM2	3	25	77851 days, 13:02:00	12	112105502	BRAP	112079950	112123760	25552	18258	0	TRUE	BRCA1 associated protein [Source:HGNC Symbol;Acc:HGNC:1099]
rs12430162	13	27038040	C	T	0.539718	0.995241	0.035443	0.00569295	38.7603	4.8e-10	9.319	13:27038040:C:T	1	29	resint_bounded_AVACM2	3	26	18776 days, 23:00:00	13	27038040	CDK8	26828266	26979375	209774	58665	58665	FALSE	cyclin dependent kinase 8 [Source:HGNC Symbol;Acc:HGNC:1779]
rs2765768	13	50810171	A	G	0.689424	1	-0.075543	0.00608775	153.984	2.3e-35	34.64	13:50810171:A:G	2	30	resint_bounded_AVACM2	3	27	35285 days, 9:11:00	13	50810171	KCNRG	50589580	50595058	220591	215113	215113	FALSE	potassium channel regulator [Source:HGNC Symbol;Acc:HGNC:18893]
rs139939693	15	63859576	C	T	0.873726	0.996804	0.0505126	0.00854231	34.9663	3.4e-09	8.469	15:63859576:C:T	1	31	resint_bounded_AVACM2	3	28	44347 days, 13:16:00	15	63859576	USP3	63796792	63886832	62784	27256	0	TRUE	ubiquitin specific peptidase 3 [Source:HGNC Symbol;Acc:HGNC:12626]
rs35874463	15	67457698	A	G	0.944223	1	-0.0733927	0.0122694	35.7815	2.2e-09	8.658	15:67457698:A:G	1	32	resint_bounded_AVACM2	3	29	46846 days, 5:58:00	15	67457698	SMAD3	67357940	67487507	99758	29809	0	TRUE	SMAD family member 3 [Source:HGNC Symbol;Acc:HGNC:6769]
rs2004867	15	86294392	G	A	0.233592	0.99357	0.0390234	0.00668413	34.0849	5.3e-09	8.276	15:86294392:G:A	1	33	resint_bounded_AVACM2	3	31	59927 days, 6:52:00	15	86294392	AKAP13	85923834	86292586	370558	1806	1806	FALSE	A-kinase anchoring protein 13 [Source:HGNC Symbol;Acc:HGNC:371]
rs7402939	15	99183876	T	C	0.3772	0.981632	0.0334517	0.00588438	32.3173	1.3e-08	7.886	15:99183876:T:C	1	34	resint_bounded_AVACM2	3	32	68878 days, 7:36:00	15	99183876	IGF1R	99191768	99507759	7892	323883	7892	FALSE	insulin like growth factor 1 receptor [Source:HGNC Symbol;Acc:HGNC:5465]
rs113381780	15	101779270	C	T	0.991895	0.922839	0.186829	0.0328203	32.4042	1.3e-08	7.886	15:101779270:C:T	1	35	resint_bounded_AVACM2	3	33	70680 days, 16:10:00	15	101779270	CHSY1	101715932	101792253	63338	12983	0	TRUE	chondroitin sulfate synthase 1 [Source:HGNC Symbol;Acc:HGNC:17198]
rs434772	16	86711330	C	A	0.717332	0.991329	-0.0354371	0.00632045	31.4355	2.1e-08	7.678	16:86711330:C:A	1	36	resint_bounded_AVACM2	3	34	60216 days, 20:50:00	16	86711330	FOXL1	86612155	86617084	99175	94246	94246	FALSE	forkhead box L1 [Source:HGNC Symbol;Acc:HGNC:3817]
rs17608766	17	45013271	T	C	0.857786	1	-0.10698	0.00810753	174.112	9.4e-40	39.03	17:45013271:T:C	1	37	resint_bounded_AVACM2	3	35	31259 days, 22:11:00	17	45013271	GOSR2	45000526	45019386	12745	6115	0	TRUE	golgi SNAP receptor complex member 2 [Source:HGNC Symbol;Acc:HGNC:4431]
rs1130670	17	61950979	G	A	0.679717	0.972286	0.0349325	0.00613937	32.3753	1.3e-08	7.886	17:61950979:G:A	1	38	resint_bounded_AVACM2	3	65	43022 days, 5:19:00	17	61950979	CSH2	61949376	61951037	1603	58	0	TRUE	chorionic somatomammotropin hormone 2 [Source:HGNC Symbol;Acc:HGNC:2441]
rs16967814	18	20070591	C	T	0.745337	0.997234	-0.036702	0.00648053	32.0744	1.5e-08	7.824	18:20070591:C:T	1	39	resint_bounded_AVACM2	3	36	13938 days, 15:51:00	18	20070591	CTAGE1	19993562	19997878	77029	72713	72713	FALSE	cutaneous T cell lymphoma-associated antigen 1 [Source:HGNC Symbol;Acc:HGNC:24346]
rs62621197	19	8670147	C	T	0.963275	0.927776	0.0916301	0.0156354	34.3445	4.6e-09	8.337	19:8670147:C:T	1	40	resint_bounded_AVACM2	3	37	6021 days, 17:27:00	19	8670147	ADAMTS10	8645124	8675600	25023	5453	0	TRUE	ADAM metallopeptidase with thrombospondin type 1 motif 10 [Source:HGNC Symbol;Acc:HGNC:13201]
19:10765478_CG_C	19	10765478	CG	C	0.237766	0.983547	0.0424617	0.00668895	40.2975	2.2e-10	9.658	19:10765478:CG:C	1	41	resint_bounded_AVACM2	3	38	7476 days, 19:38:00	19	10765478	ILF3	10765022	10803076	456	37598	0	TRUE	interleukin enhancer binding factor 3 [Source:HGNC Symbol;Acc:HGNC:6038]
rs1840828	19	16442612	C	T	0.383656	0.963554	0.0392676	0.00592001	43.997	3.3e-11	10.48	19:16442612:C:T	1	42	resint_bounded_AVACM2	3	39	11419 days, 6:32:00	19	16442612	KLF2	16435637	16439496	6975	3116	3116	FALSE	KLF transcription factor 2 [Source:HGNC Symbol;Acc:HGNC:6347]
rs55990870	20	32302908	C	T	0.735793	0.99586	0.0359111	0.00643003	31.1912	2.3e-08	7.638	20:32302908:C:T	1	43	resint_bounded_AVACM2	3	40	22433 days, 9:48:00	20	32302908	PXMP4	32290564	32308116	12344	5208	0	TRUE	peroxisomal membrane protein 4 [Source:HGNC Symbol;Acc:HGNC:15920]
rs6062643	20	62761699	G	A	0.472492	1	-0.0318254	0.00559905	32.3087	1.3e-08	7.886	20:62761699:G:A	1	44	resint_bounded_AVACM2	3	41	43585 days, 8:19:00	20	62761699	NPBWR2	62735155	62738918	26544	22781	22781	FALSE	neuropeptides B and W receptor 2 [Source:HGNC Symbol;Acc:HGNC:4530]
rs372333047	22	28206141	T	C	0.753934	0.995467	-0.0393185	0.00656894	35.8264	2.2e-09	8.658	22:28206141:T:C	1	45	resint_bounded_AVACM2	3	42	19588 days, 12:21:00	22	28206141	MN1	28144265	28197744	61876	8397	8397	FALSE	MN1 proto-oncogene, transcriptional regulator [Source:HGNC Symbol;Acc:HGNC:7180]
rs11091177	X	43825884	T	C	0.387783	1.47253	0.0268237	0.00479681	31.2704	2.2e-08	7.658	X:43825884:T:C	1	46	resint_bounded_AVACM2	3	58	X:43825884	X	43825884	NDP	43808022	43832636	17862	6752	0	TRUE	norrin cystine knot growth factor NDP [Source:HGNC Symbol;Acc:HGNC:7678]
rs1802288	X	99890204	C	T	0.839191	1.48125	0.0384456	0.00633061	36.881	1.3e-09	8.886	X:99890204:C:T	1	47	resint_bounded_AVACM2	3	43	X:99890204	X	99890204	TSPAN6	99882105	99891803	8099	1599	0	TRUE	tetraspanin 6 [Source:HGNC Symbol;Acc:HGNC:11858]
rs74355262	1	22579159	G	A	0.947441	0.990322	-0.0736219	0.0128496	32.8272	1e-08	8	1:22579159:G:A	1	1	resint_bounded_peak_velocity_aa	4	44	15680 days, 0:19:00	1	22579159	WNT4	22443806	22469590	135353	109569	109569	FALSE	Wnt family member 4 [Source:HGNC Symbol;Acc:HGNC:12783]
rs12048493	1	149927034	A	C	0.614343	0.959805	-0.0410474	0.00599476	46.8843	7.5e-12	11.12	1:149927034:A:C	1	2	resint_bounded_peak_velocity_aa	4	3	104116 days, 0:54:00	1	149927034	OTUD7B	149909705	149982675	17329	55641	0	TRUE	OTU deubiquitinase 7B [Source:HGNC Symbol;Acc:HGNC:16683]
rs6750615	2	28836285	G	A	0.836156	0.975216	-0.0476382	0.00782229	37.0888	1.1e-09	8.959	2:28836285:G:A	1	3	resint_bounded_peak_velocity_aa	4	45	20025 days, 6:45:00	2	28836285	PLB1	28718927	28867008	117358	30723	0	TRUE	phospholipase B1 [Source:HGNC Symbol;Acc:HGNC:30041]
rs141813710	2	145829815	C	CATGGGGATA	0.428198	0.991285	0.0384803	0.00580231	43.982	3.3e-11	10.48	2:145829815:C:CATGGGGATA	1	4	resint_bounded_peak_velocity_aa	4	46	101270 days, 18:55:00	2	145829815	ZEB2	145141648	145277686	688167	552129	552129	FALSE	**Greater than 500000 bases from SNP** zinc finger E-box binding homeobox 2 [Source:HGNC Symbol;Acc:HGNC:14881]
2:175562347_AAT_A	2	175562347	AAT	A	0.833579	0.960076	-0.0454137	0.00781745	33.7477	6.3e-09	8.201	2:175562347:AAT:A	1	5	resint_bounded_peak_velocity_aa	4	47	121918 days, 9:07:00	2	175562347	CHRNA1	175612320	175629200	49973	66853	49973	FALSE	cholinergic receptor nicotinic alpha 1 subunit [Source:HGNC Symbol;Acc:HGNC:1955]
3:37102891_CTTTTTT_C	3	37102891	CTTTTTT	C	0.615233	0.883501	0.0352382	0.00626984	31.5875	1.9e-08	7.721	3:37102891:CTTTTTT:C	1	6	resint_bounded_peak_velocity_aa	4	48	25766 days, 0:31:00	3	37102891	LRRFIP2	37094117	37216073	8774	113182	0	TRUE	LRR binding FLII interacting protein 2 [Source:HGNC Symbol;Acc:HGNC:6703]
rs28568794	4	7852093	G	C	0.566858	0.997315	-0.032987	0.0057894	32.4652	1.2e-08	7.921	4:7852093:G:C	1	7	resint_bounded_peak_velocity_aa	4	8	5453 days, 0:13:00	4	7852093	AFAP1	7760441	7941588	91652	89495	0	TRUE	actin filament associated protein 1 [Source:HGNC Symbol;Acc:HGNC:24017]
rs1173727	5	32830521	T	C	0.40021	1	-0.0331185	0.00582547	32.3206	1.3e-08	7.886	5:32830521:T:C	1	8	resint_bounded_peak_velocity_aa	4	49	22799 days, 4:21:00	5	32830521	NPR3	32711427	32791826	119094	38695	38695	FALSE	natriuretic peptide receptor 3 [Source:HGNC Symbol;Acc:HGNC:7945]
rs140798921	6	76986564	C	T	0.958145	0.964607	-0.0792359	0.014497	29.8736	4.6e-08	7.337	6:76986564:C:T	1	9	resint_bounded_peak_velocity_aa	4	50	53463 days, 3:24:00	6	76986564	IMPG1	76630831	76782379	355733	204185	204185	FALSE	interphotoreceptor matrix proteoglycan 1 [Source:HGNC Symbol;Acc:HGNC:6055]
rs55730499	6	161005610	C	T	0.921955	0.997329	-0.0589422	0.0106723	30.5028	3.3e-08	7.481	6:161005610:C:T	1	10	resint_bounded_peak_velocity_aa	4	14	111809 days, 16:50:00	6	161005610	LPA	160952514	161085307	53096	79697	0	TRUE	lipoprotein(a) [Source:HGNC Symbol;Acc:HGNC:6667]
rs10243311	7	19448729	G	A	0.668334	0.99312	-0.0335951	0.00607629	30.5686	3.2e-08	7.495	7:19448729:G:A	1	11	resint_bounded_peak_velocity_aa	4	15	13506 days, 8:29:00	7	19448729	FERD3L	19184405	19185044	264324	263685	263685	FALSE	Fer3 like bHLH transcription factor [Source:HGNC Symbol;Acc:HGNC:16660]
rs7838131	8	11596163	G	A	0.429735	0.994886	0.0543312	0.00581197	87.388	8.9e-21	20.05	8:11596163:G:A	1	12	resint_bounded_peak_velocity_aa	4	51	8053 days, 5:23:00	8	11596163	GATA4	11561711	11617511	34452	21348	0	TRUE	GATA binding protein 4 [Source:HGNC Symbol;Acc:HGNC:4173]
rs9411378	9	136145425	C	A	0.779466	0.920536	-0.0402911	0.00717311	31.5502	1.9e-08	7.721	9:136145425:C:A	1	13	resint_bounded_peak_velocity_aa	4	52	94545 days, 19:25:00	9	136145425	SURF6	136195612	136203025	50187	57600	50187	FALSE	surfeit 6 [Source:HGNC Symbol;Acc:HGNC:11478]
rs11000805	10	75663351	G	C	0.808607	0.979781	-0.0408117	0.0073381	30.9315	2.7e-08	7.569	10:75663351:G:C	1	14	resint_bounded_peak_velocity_aa	4	66	52544 days, 9:51:00	10	75663351	PLAU	75670890	75677252	7539	13901	7539	FALSE	plasminogen activator, urokinase [Source:HGNC Symbol;Acc:HGNC:9052]
rs12280388	11	121670712	T	C	0.92944	1	-0.0620308	0.011128	31.073	2.5e-08	7.602	11:121670712:T:C	1	15	resint_bounded_peak_velocity_aa	4	53	84494 days, 0:12:00	11	121670712	SORL1	121323023	121504472	347689	166240	166240	FALSE	sortilin related receptor 1 [Source:HGNC Symbol;Acc:HGNC:11185]
rs10841441	12	20210632	C	T	0.304266	0.978613	0.041153	0.0062888	42.8221	6e-11	10.22	12:20210632:C:T	1	16	resint_bounded_peak_velocity_aa	4	21	14035 days, 15:52:00	12	20210632	PDE3A	20521471	20841517	310839	630885	310839	FALSE	phosphodiesterase 3A [Source:HGNC Symbol;Acc:HGNC:8778]
rs142166430	12	65747729	T	G	0.860287	0.968065	0.0475854	0.00835731	32.4201	1.2e-08	7.921	12:65747729:T:G	1	17	resint_bounded_peak_velocity_aa	4	54	45658 days, 15:29:00	12	65747729	MSRB3	65672463	65860687	75266	112958	0	TRUE	methionine sulfoxide reductase B3 [Source:HGNC Symbol;Acc:HGNC:27375]
12:66404136_AAAAC_A	12	66404136	AAAAC	A	0.793013	0.99475	0.0591902	0.00707371	70.0175	5.9e-17	16.23	12:66404136:AAAAC:A	1	18	resint_bounded_peak_velocity_aa	4	22	46114 days, 11:36:00	12	66404136	HMGA2	66218263	66360071	185873	44065	44065	FALSE	high mobility group AT-hook 2 [Source:HGNC Symbol;Acc:HGNC:5009]
rs10744822	12	114784040	C	T	0.165071	0.989932	0.0433955	0.00770142	31.7503	1.8e-08	7.745	12:114784040:C:T	1	19	resint_bounded_peak_velocity_aa	4	55	79711 days, 15:20:00	12	114784040	TBX5	114791716	114843949	7676	59909	7676	FALSE	T-box transcription factor 5 [Source:HGNC Symbol;Acc:HGNC:11604]
rs61944841	13	27049616	G	A	0.588655	0.938323	-0.0430521	0.00599205	51.6223	6.7e-13	12.17	13:27049616:G:A	1	20	resint_bounded_peak_velocity_aa	4	26	18784 days, 23:56:00	13	27049616	CDK8	26828266	26979375	221350	70241	70241	FALSE	cyclin dependent kinase 8 [Source:HGNC Symbol;Acc:HGNC:1779]
rs71434496	13	50756042	T	C	0.545534	0.985012	0.0582942	0.00578851	101.419	7.4e-24	23.13	13:50756042:T:C	1	21	resint_bounded_peak_velocity_aa	4	27	35247 days, 19:02:00	13	50756042	KCNRG	50589580	50595058	166462	160984	160984	FALSE	potassium channel regulator [Source:HGNC Symbol;Acc:HGNC:18893]
rs35874463	15	67457698	A	G	0.944225	1	0.0714829	0.0123883	33.2949	7.9e-09	8.102	15:67457698:A:G	1	22	resint_bounded_peak_velocity_aa	4	29	46846 days, 5:58:00	15	67457698	SMAD3	67357940	67487507	99758	29809	0	TRUE	SMAD family member 3 [Source:HGNC Symbol;Acc:HGNC:6769]
rs55824135	16	88568477	T	C	0.761918	0.950653	-0.0441226	0.00684548	41.5446	1.2e-10	9.921	16:88568477:T:C	1	23	resint_bounded_peak_velocity_aa	4	56	61506 days, 13:17:00	16	88568477	ZFPM1	88519688	88603439	48789	34962	0	TRUE	zinc finger protein, FOG family member 1 [Source:HGNC Symbol;Acc:HGNC:19762]
rs903501	17	37839493	T	C	0.318762	0.995328	-0.0343378	0.00614425	31.2325	2.3e-08	7.638	17:37839493:T:C	1	24	resint_bounded_peak_velocity_aa	4	57	26278 days, 3:13:00	17	37839493	PGAP3	37827375	37844310	12118	4817	0	TRUE	post-GPI attachment to proteins phospholipase 3 [Source:HGNC Symbol;Acc:HGNC:23719]
rs17608766	17	45013271	T	C	0.857791	1	0.0938944	0.00818403	131.627	1.8e-30	29.74	17:45013271:T:C	1	25	resint_bounded_peak_velocity_aa	4	35	31259 days, 22:11:00	17	45013271	GOSR2	45000526	45019386	12745	6115	0	TRUE	golgi SNAP receptor complex member 2 [Source:HGNC Symbol;Acc:HGNC:4431]
rs12955964	18	20045756	C	T	0.606523	0.995672	0.0343795	0.00587204	34.2784	4.8e-09	8.319	18:20045756:C:T	1	26	resint_bounded_peak_velocity_aa	4	36	13921 days, 9:56:00	18	20045756	CTAGE1	19993562	19997878	52194	47878	47878	FALSE	cutaneous T cell lymphoma-associated antigen 1 [Source:HGNC Symbol;Acc:HGNC:24346]
rs5997307	22	28207139	T	C	0.727525	0.998719	0.0469543	0.0064073	53.7032	2.3e-13	12.64	22:28207139:T:C	1	27	resint_bounded_peak_velocity_aa	4	42	19589 days, 4:59:00	22	28207139	MN1	28144265	28197744	62874	9395	9395	FALSE	MN1 proto-oncogene, transcriptional regulator [Source:HGNC Symbol;Acc:HGNC:7180]
rs5906313	X	43827412	C	T	0.383065	1.46977	-0.0357197	0.00485741	54.0761	1.9e-13	12.72	X:43827412:C:T	1	28	resint_bounded_peak_velocity_aa	4	58	X:43827412	X	43827412	NDP	43808022	43832636	19390	5224	0	TRUE	norrin cystine knot growth factor NDP [Source:HGNC Symbol;Acc:HGNC:7678]
rs12048493	1	149927034	A	C	0.614343	0.959805	-0.0426934	0.0059929	50.7512	1e-12	12	1:149927034:A:C	1	1	resint_bounded_systole_pos_MeanPeakGradientMMHg_aa	5	3	104116 days, 0:54:00	1	149927034	OTUD7B	149909705	149982675	17329	55641	0	TRUE	OTU deubiquitinase 7B [Source:HGNC Symbol;Acc:HGNC:16683]
rs10185667	2	145754503	C	T	0.720288	0.96077	0.0445667	0.00650732	46.9047	7.5e-12	11.12	2:145754503:C:T	1	2	resint_bounded_systole_pos_MeanPeakGradientMMHg_aa	5	46	101218 days, 11:43:00	2	145754503	ZEB2	145141648	145277686	612855	476817	476817	FALSE	zinc finger E-box binding homeobox 2 [Source:HGNC Symbol;Acc:HGNC:14881]
2:175562347_AAT_A	2	175562347	AAT	A	0.833579	0.960076	-0.0434434	0.00781725	30.8844	2.7e-08	7.569	2:175562347:AAT:A	1	3	resint_bounded_systole_pos_MeanPeakGradientMMHg_aa	5	47	121918 days, 9:07:00	2	175562347	CHRNA1	175612320	175629200	49973	66853	49973	FALSE	cholinergic receptor nicotinic alpha 1 subunit [Source:HGNC Symbol;Acc:HGNC:1955]
rs72887080	6	77111937	T	C	0.955115	1	-0.0774688	0.0137597	31.6985	1.8e-08	7.745	6:77111937:T:C	1	4	resint_bounded_systole_pos_MeanPeakGradientMMHg_aa	5	50	53550 days, 4:57:00	6	77111937	IMPG1	76630831	76782379	481106	329558	329558	FALSE	interphotoreceptor matrix proteoglycan 1 [Source:HGNC Symbol;Acc:HGNC:6055]
rs7838131	8	11596163	G	A	0.429735	0.994886	0.0523945	0.00581207	81.2661	2e-19	18.7	8:11596163:G:A	1	5	resint_bounded_systole_pos_MeanPeakGradientMMHg_aa	5	51	8053 days, 5:23:00	8	11596163	GATA4	11561711	11617511	34452	21348	0	TRUE	GATA binding protein 4 [Source:HGNC Symbol;Acc:HGNC:4173]
rs9411378	9	136145425	C	A	0.779466	0.920536	-0.0408301	0.00717371	32.3946	1.3e-08	7.886	9:136145425:C:A	1	6	resint_bounded_systole_pos_MeanPeakGradientMMHg_aa	5	52	94545 days, 19:25:00	9	136145425	SURF6	136195612	136203025	50187	57600	50187	FALSE	surfeit 6 [Source:HGNC Symbol;Acc:HGNC:11478]
rs141991089	10	96275672	A	ACAG	0.552056	0.993579	0.0324742	0.00577057	31.6693	1.8e-08	7.745	10:96275672:A:ACAG	1	7	resint_bounded_systole_pos_MeanPeakGradientMMHg_aa	5	67	66858 days, 12:32:00	10	96275672	TBC1D12	96162298	96296089	113374	20417	0	TRUE	TBC1 domain family member 12 [Source:HGNC Symbol;Acc:HGNC:29082]
rs12280388	11	121670712	T	C	0.92944	1	-0.0676428	0.0111284	36.9469	1.2e-09	8.921	11:121670712:T:C	1	8	resint_bounded_systole_pos_MeanPeakGradientMMHg_aa	5	53	84494 days, 0:12:00	11	121670712	SORL1	121323023	121504472	347689	166240	166240	FALSE	sortilin related receptor 1 [Source:HGNC Symbol;Acc:HGNC:11185]
rs10841441	12	20210632	C	T	0.304266	0.978613	0.0444242	0.00628783	49.9158	1.6e-12	11.8	12:20210632:C:T	1	9	resint_bounded_systole_pos_MeanPeakGradientMMHg_aa	5	21	14035 days, 15:52:00	12	20210632	PDE3A	20521471	20841517	310839	630885	310839	FALSE	phosphodiesterase 3A [Source:HGNC Symbol;Acc:HGNC:8778]
rs2307024	12	22005003	T	G	0.585513	0.987995	-0.0345754	0.00584538	34.9872	3.3e-09	8.481	12:22005003:T:G	1	10	resint_bounded_systole_pos_MeanPeakGradientMMHg_aa	5	60	15281 days, 18:03:00	12	22005003	ABCC9	21950323	22094360	54680	89357	0	TRUE	ATP binding cassette subfamily C member 9 [Source:HGNC Symbol;Acc:HGNC:60]
rs142166430	12	65747729	T	G	0.860287	0.968065	0.0496601	0.00835602	35.3195	2.8e-09	8.553	12:65747729:T:G	1	11	resint_bounded_systole_pos_MeanPeakGradientMMHg_aa	5	54	45658 days, 15:29:00	12	65747729	MSRB3	65672463	65860687	75266	112958	0	TRUE	methionine sulfoxide reductase B3 [Source:HGNC Symbol;Acc:HGNC:27375]
rs56407104	12	66410673	C	A	0.758036	0.923876	0.0556257	0.00695285	64.0066	1.2e-15	14.92	12:66410673:C:A	1	12	resint_bounded_systole_pos_MeanPeakGradientMMHg_aa	5	22	46119 days, 0:33:00	12	66410673	HMGA2	66218263	66360071	192410	50602	50602	FALSE	high mobility group AT-hook 2 [Source:HGNC Symbol;Acc:HGNC:5009]
rs61944841	13	27049616	G	A	0.588655	0.938323	-0.0418299	0.0059912	48.7468	2.9e-12	11.54	13:27049616:G:A	1	13	resint_bounded_systole_pos_MeanPeakGradientMMHg_aa	5	26	18784 days, 23:56:00	13	27049616	CDK8	26828266	26979375	221350	70241	70241	FALSE	cyclin dependent kinase 8 [Source:HGNC Symbol;Acc:HGNC:1779]
rs71434496	13	50756042	T	C	0.545534	0.985012	0.0564338	0.00578769	95.0755	1.8e-22	21.74	13:50756042:T:C	1	14	resint_bounded_systole_pos_MeanPeakGradientMMHg_aa	5	27	35247 days, 19:02:00	13	50756042	KCNRG	50589580	50595058	166462	160984	160984	FALSE	potassium channel regulator [Source:HGNC Symbol;Acc:HGNC:18893]
rs35874463	15	67457698	A	G	0.944225	1	0.0692175	0.0123872	31.224	2.3e-08	7.638	15:67457698:A:G	1	15	resint_bounded_systole_pos_MeanPeakGradientMMHg_aa	5	29	46846 days, 5:58:00	15	67457698	SMAD3	67357940	67487507	99758	29809	0	TRUE	SMAD family member 3 [Source:HGNC Symbol;Acc:HGNC:6769]
rs55824135	16	88568477	T	C	0.761918	0.950653	-0.0434083	0.00684414	40.2261	2.3e-10	9.638	16:88568477:T:C	1	16	resint_bounded_systole_pos_MeanPeakGradientMMHg_aa	5	56	61506 days, 13:17:00	16	88568477	ZFPM1	88519688	88603439	48789	34962	0	TRUE	zinc finger protein, FOG family member 1 [Source:HGNC Symbol;Acc:HGNC:19762]
rs17608766	17	45013271	T	C	0.857791	1	0.088666	0.00818277	117.412	2.3e-27	26.64	17:45013271:T:C	1	17	resint_bounded_systole_pos_MeanPeakGradientMMHg_aa	5	35	31259 days, 22:11:00	17	45013271	GOSR2	45000526	45019386	12745	6115	0	TRUE	golgi SNAP receptor complex member 2 [Source:HGNC Symbol;Acc:HGNC:4431]
rs12608177	18	20052642	T	C	0.541736	0.994385	0.031584	0.00576352	30.0302	4.3e-08	7.367	18:20052642:T:C	1	18	resint_bounded_systole_pos_MeanPeakGradientMMHg_aa	5	36	13926 days, 4:42:00	18	20052642	CTAGE1	19993562	19997878	59080	54764	54764	FALSE	cutaneous T cell lymphoma-associated antigen 1 [Source:HGNC Symbol;Acc:HGNC:24346]
rs71194631	20	33257996	CT	C	0.533902	0.981896	-0.0325347	0.0057641	31.8588	1.7e-08	7.77	20:33257996:CT:C	1	19	resint_bounded_systole_pos_MeanPeakGradientMMHg_aa	5	68	23096 days, 15:56:00	20	33257996	PIGU	33148346	33264896	109650	6900	0	TRUE	phosphatidylinositol glycan anchor biosynthesis class U [Source:HGNC Symbol;Acc:HGNC:15791]
rs5997307	22	28207139	T	C	0.727525	0.998719	0.0429407	0.00640696	44.9193	2.1e-11	10.68	22:28207139:T:C	1	20	resint_bounded_systole_pos_MeanPeakGradientMMHg_aa	5	42	19589 days, 4:59:00	22	28207139	MN1	28144265	28197744	62874	9395	9395	FALSE	MN1 proto-oncogene, transcriptional regulator [Source:HGNC Symbol;Acc:HGNC:7180]
rs5906313	X	43827412	C	T	0.383065	1.46977	-0.0330098	0.00485741	46.1824	1.1e-11	10.96	X:43827412:C:T	1	21	resint_bounded_systole_pos_MeanPeakGradientMMHg_aa	5	58	X:43827412	X	43827412	NDP	43808022	43832636	19390	5224	0	TRUE	norrin cystine knot growth factor NDP [Source:HGNC Symbol;Acc:HGNC:7678]

## Sheet: ST 8 - MTAG-augmented analysis
						AVA			Mean gradient			Peak velocity			Aortic stenosis
SNP	CH	POS	Gene	EA	OA	BETA	SE	P	BETA	SE	P	BETA	SE	P	BETA	SE	P
rs2742670	1	3045365	PRDM16	A	G	0.024	0.005	1.1e-06	-0.023	0.004	1.2e-07	-0.024	0.004	5.3e-08	-0.019	0.003	5.7e-09
rs2038482	1	16029166	PLEKHM2	A	G	-0.038	0.006	2.8e-10	0.033	0.005	1.1e-09	0.034	0.005	3.3e-10	0.028	0.004	1.8e-10
rs6682671	1	17311882	ATP13A2	C	T	-0.03	0.005	2.2e-08	0.019	0.005	5.6e-05	0.021	0.005	1.6e-05	0.012	0.004	0.00093
rs7555005	1	21819611	NBPF3 / ALPL	G	A	-0.025	0.005	2.9e-06	0.019	0.005	6.1e-05	0.02	0.005	3e-05	0.021	0.004	2.2e-08
rs116386356	1	22589124	WNT4	T	C	0.058	0.01	1.3e-08	-0.048	0.009	5.3e-08	-0.05	0.009	1.5e-08	-0.019	0.004	1.7e-06
rs1879734	1	54138854	GLIS1	T	C	-0.022	0.006	8.1e-05	0.023	0.005	1.6e-06	0.024	0.005	1.5e-06	0.021	0.003	1.5e-09
rs11591147	1	55505647	PCSK9	G	T	-0.097	0.019	2.1e-07	0.084	0.016	1.7e-07	0.087	0.016	1.1e-07	0.085	0.012	3.3e-12
rs835422	1	59862009	FGGY	A	G	-0.033	0.006	1.4e-07	0.027	0.005	3.4e-07	0.029	0.005	1.3e-07	0.02	0.004	1.4e-08
rs10782600	1	87893268	LMO4	A	G	-0.03	0.005	7.4e-09	0.022	0.005	2.9e-06	0.022	0.005	2e-06	0.029	0.004	2.2e-13
rs786906	1	89271574	PKN2	T	C	-0.036	0.005	2.7e-13	0.02	0.004	2.2e-06	0.021	0.004	7.7e-07	0.021	0.003	8.8e-10
rs11166276	1	100045239	PALMD	C	T	0.046	0.005	1.8e-20	-0.049	0.004	2.9e-30	-0.049	0.004	2.6e-30	-0.058	0.003	5.7e-67
rs1762482	1	107599002	PRMT6	A	C	-0.021	0.005	6.7e-05	0.026	0.005	7.3e-08	0.026	0.005	4.4e-08	0.025	0.004	3.3e-09
rs599839	1	109822166	PSRC1 / CELSR2	G	A	0.03	0.006	2.7e-07	-0.045	0.005	2.4e-19	-0.046	0.005	3.1e-19	-0.033	0.003	1.1e-23
rs11205303	1	149906413	MTMR11	T	C	0.033	0.005	5.5e-11	-0.038	0.004	1e-18	-0.038	0.004	1.8e-18	-0.028	0.003	7.3e-17
rs6427658	1	154400799	IL6R	T	C	-0.02	0.005	7.9e-05	0.023	0.004	2.3e-07	0.023	0.004	3.1e-07	0.023	0.003	3.4e-11
rs17550940	1	170657335	PRRX1	A	C	0.048	0.006	2.2e-17	-0.042	0.005	1.5e-17	-0.044	0.005	2.9e-18	-0.042	0.004	8.3e-29
rs78444298	1	184672098	EDEM3	G	A	0.146	0.018	8.2e-16	-0.076	0.016	1e-06	-0.079	0.016	6e-07	-0.067	0.013	5.3e-07
rs631556	1	201743185	NAV1	G	A	0.036	0.005	1.9e-12	-0.034	0.004	3.7e-15	-0.035	0.004	4.3e-15	-0.034	0.004	2.3e-22
rs3851294	1	205130413	DSTYK	A	G	0.048	0.009	2.5e-08	-0.019	0.007	0.011	-0.021	0.008	0.0051	-0.016	0.004	2.9e-05
rs12023502	1	217356480	GPATCH2	C	T	0.032	0.006	3.2e-08	-0.027	0.005	1.1e-07	-0.028	0.005	6.2e-08	-0.02	0.004	6e-06
rs112369231	1	218519367	TGFB2	T	C	-0.032	0.006	2e-08	0.013	0.005	0.011	0.014	0.005	0.006	0.013	0.004	0.0014
rs2243857	1	232690086	SIPA1L2	A	G	0.025	0.005	1.8e-06	-0.026	0.005	1.8e-08	-0.026	0.005	2.4e-08	-0.019	0.004	1.4e-06
rs12140395	1	236822322	ACTN2	C	T	-0.028	0.005	7.7e-08	0.029	0.004	9.5e-11	0.029	0.005	9.4e-11	0.024	0.003	2.5e-12
rs10926988	1	243483279	SDCCAG8	A	T	-0.035	0.006	4.8e-10	0.033	0.005	9.4e-12	0.034	0.005	1e-11	0.032	0.004	6.1e-16
rs309306	2	7160490	RNF144A	C	T	-0.036	0.005	7.8e-13	0.035	0.004	3e-16	0.036	0.004	3.2e-16	0.033	0.004	1.3e-21
rs62139062	2	65498898	ACTR2	G	T	0.05	0.006	1.3e-17	-0.042	0.005	2.3e-16	-0.044	0.005	2.3e-17	-0.04	0.004	3.2e-20
rs7568834	2	71806112	DYSF	T	C	0.025	0.005	6.2e-07	-0.021	0.004	9.9e-07	-0.022	0.004	2.8e-07	-0.02	0.003	1.7e-09
rs7593336	2	145836429	ZEB2	G	A	-0.05	0.005	8.8e-23	0.057	0.004	1.2e-39	0.058	0.004	1.2e-39	0.049	0.003	7.4e-49
rs55666589	2	187569492	FAM171B / ITGAV	T	C	0.042	0.008	1.7e-07	-0.044	0.007	1.1e-10	-0.045	0.007	7.8e-11	-0.024	0.004	8.8e-10
rs28631799	2	216236208	FN1	T	C	0.016	0.005	0.0016	-0.025	0.005	3.9e-08	-0.025	0.005	4.1e-08	-0.018	0.004	3e-06
rs9287604	2	237776165	COPS8	G	C	-0.029	0.006	1.8e-06	0.03	0.005	5.1e-08	0.031	0.006	2.8e-08	0.028	0.006	8.5e-07
rs139354822	2	242344695	FARP2	T	C	-0.073	0.016	3.3e-06	0.073	0.013	6.8e-08	0.072	0.014	1.1e-07	0.024	0.004	2e-08
rs2443722	3	11663732	VGLL4	A	G	0.023	0.006	2.8e-05	-0.025	0.005	2.2e-07	-0.025	0.005	1.5e-07	-0.019	0.003	2e-08
rs6550448	3	37108896	LRRFIP2 / MLH1	T	A	-0.028	0.005	6.4e-08	0.03	0.005	5.5e-11	0.03	0.005	3.3e-11	0.024	0.004	3.5e-10
rs6774873	3	55935878	ERC2	A	G	-0.035	0.007	1.2e-06	0.039	0.006	1.1e-09	0.04	0.006	5.7e-10	0.04	0.006	1.6e-10
rs9826313	3	57943818	SLMAP	T	A	-0.018	0.005	0.00057	0.027	0.005	2.7e-09	0.026	0.005	9.3e-09	0.029	0.004	2.6e-14
rs1596648	3	124029032	KALRN	G	A	0.02	0.005	0.00012	-0.024	0.004	7.1e-08	-0.025	0.004	2.2e-08	-0.018	0.003	3.8e-08
rs35428413	3	136380698	STAG1 / MSL2	T	A	0.026	0.006	2.4e-05	-0.029	0.005	1.1e-07	-0.028	0.006	2.8e-07	-0.028	0.005	2.8e-09
rs13058971	3	153762100	ARHGEF26	G	A	-0.034	0.006	3.9e-09	0.028	0.005	1.7e-08	0.029	0.005	6.6e-09	0.025	0.003	5e-14
rs7629	3	160153305	TRIM59	A	G	-0.02	0.005	7.2e-05	0.026	0.004	7.8e-09	0.027	0.005	5.2e-09	0.021	0.004	3.7e-08
rs59030006	3	169207475	MECOM	C	T	0.023	0.005	3.1e-06	-0.029	0.004	6.8e-12	-0.029	0.004	1.8e-11	-0.029	0.003	1.1e-17
rs1706003	3	194299967	TMEM44	G	T	-0.031	0.005	5.7e-10	0.033	0.004	8.3e-15	0.035	0.004	1.6e-15	0.032	0.003	1.1e-20
rs2688525	3	195485231	MUC4	G	A	-0.022	0.005	5.8e-05	0.029	0.005	8.7e-10	0.029	0.005	9.3e-10	0.024	0.003	3.6e-13
rs12509421	4	7929512	AFAP1	T	C	0.046	0.005	6.2e-20	-0.033	0.004	8.3e-15	-0.035	0.004	1.1e-15	-0.027	0.003	1.8e-16
rs9999406	4	54381345	LNX1	T	C	0.023	0.005	1e-05	-0.019	0.004	2e-05	-0.02	0.005	1.8e-05	-0.024	0.004	3.4e-10
rs4864861	4	55097685	PDGFRA	C	T	0.041	0.006	6e-12	-0.036	0.005	1.7e-12	-0.037	0.005	1.9e-12	-0.036	0.004	1.5e-16
rs12710823	4	86718850	ARHGAP24	A	G	-0.041	0.006	2.9e-11	0.033	0.005	2.8e-10	0.034	0.005	1.1e-10	0.024	0.004	2.3e-11
rs1499829	4	109158851	LEF1	C	T	-0.026	0.005	2.7e-07	0.029	0.004	1e-11	0.029	0.004	9.8e-12	0.026	0.003	1.1e-14
rs111346133	4	120917346	MAD2L1	T	G	0.04	0.005	8.6e-14	-0.032	0.005	1.6e-12	-0.034	0.005	3.5e-13	-0.025	0.003	3.9e-14
rs6823122	4	126707827	FAT4	A	C	-0.021	0.005	5.8e-05	0.019	0.005	4.4e-05	0.019	0.005	3.1e-05	0.023	0.004	4.5e-09
rs12508933	4	140630445	MGST2	G	A	-0.018	0.005	0.00047	0.017	0.004	0.00015	0.017	0.004	0.00014	0.02	0.004	1.1e-08
rs7695548	4	174502917	HAND2	G	A	0.028	0.006	1.2e-05	-0.03	0.005	6.6e-08	-0.03	0.006	9.7e-08	-0.025	0.004	1.7e-08
rs1177764	5	32829975	NPR3	C	G	0.024	0.005	4.4e-06	-0.025	0.005	2.8e-08	-0.027	0.005	1.1e-08	-0.017	0.004	7e-06
rs116021203	5	82686571	XRCC4 / VCAN	G	C	0.117	0.024	7.6e-07	-0.107	0.021	2.7e-07	-0.11	0.021	1.8e-07	-0.099	0.017	1.2e-08
rs10223256	5	108042193	FER	A	C	-0.05	0.005	5e-20	0.034	0.005	1.6e-13	0.035	0.005	6.1e-14	0.027	0.003	2.2e-15
rs922140	5	122088890	SNX2	A	G	0.023	0.005	6.8e-06	-0.019	0.004	1e-05	-0.02	0.004	6.4e-06	-0.02	0.003	3.5e-09
rs7725897	5	122676371	CEP120	C	T	0.03	0.006	5.8e-07	-0.022	0.005	3.2e-05	-0.023	0.005	1.6e-05	-0.025	0.004	8.4e-09
rs9470649	6	11981991	HIVEP1	G	T	0.043	0.008	2.8e-08	-0.026	0.007	0.00014	-0.028	0.007	5.1e-05	-0.025	0.006	5.5e-06
rs9472034	6	12552071	PHACTR1	T	A	-0.018	0.006	0.0013	0.028	0.005	1.4e-08	0.028	0.005	3.3e-08	0.023	0.004	9.3e-08
rs80036911	6	16472975	ATXN1	C	T	0.13	0.023	1e-08	-0.101	0.02	2.7e-07	-0.104	0.02	1.5e-07	-0.075	0.016	3.5e-06
rs3131295	6	32173257	NOTCH4 / PPT2	G	A	0.028	0.005	1.1e-08	-0.026	0.004	8.3e-10	-0.027	0.004	3.4e-10	-0.024	0.003	5.1e-13
rs9470366	6	36625562	CDKN1A	G	A	0.007	0.006	0.21	-0.029	0.005	1.6e-08	-0.029	0.005	1.5e-08	-0.024	0.004	1.8e-08
rs74640693	6	118684824	SLC35F1	A	T	0.046	0.012	0.00012	-0.062	0.01	2.9e-09	-0.063	0.011	3.3e-09	-0.037	0.006	4.2e-09
rs118061613	6	132088786	ENPP3	G	A	0.027	0.009	0.0038	-0.029	0.008	0.00027	-0.03	0.008	0.00019	-0.039	0.007	2.6e-08
rs4504489	6	141318321	NMBR	A	G	-0.022	0.005	1.2e-05	0.022	0.004	4.7e-07	0.023	0.004	3.2e-07	0.022	0.003	4.3e-11
rs4332004	6	149371612	UST	A	T	-0.031	0.005	8e-09	0.022	0.005	1.5e-06	0.024	0.005	6e-07	0.019	0.004	5.5e-07
rs9295128	6	160751531	SLC22A3 / LPA	G	T	0.185	0.02	6.3e-21	-0.169	0.017	1.8e-23	-0.173	0.017	5.1e-24	-0.215	0.016	2.5e-43
rs138060481	7	577735	PRKAR1B	G	T	0.032	0.009	0.00016	-0.032	0.007	2.1e-05	-0.031	0.007	3.3e-05	-0.034	0.006	2.2e-08
rs113682621	7	19438382	FERD3L	G	T	0.048	0.005	2.3e-20	-0.038	0.004	1e-17	-0.041	0.005	1.8e-19	-0.035	0.004	1.1e-22
rs2023718	7	22612164	STEAP1B / IL6	C	T	-0.021	0.006	0.00013	0.025	0.005	2.2e-07	0.025	0.005	2.9e-07	0.028	0.004	3.2e-12
rs4723398	7	35272923	TBX20	C	T	-0.029	0.005	8.4e-09	0.023	0.004	7.1e-08	0.025	0.004	9.8e-09	0.023	0.003	3.2e-12
rs7802179	7	42532459	GLI3	T	C	-0.011	0.006	0.058	0.018	0.005	0.00066	0.018	0.005	0.00086	0.021	0.004	2.4e-08
rs36087260	7	73420970	ELN	C	T	-0.023	0.005	1.2e-05	0.026	0.005	6.9e-09	0.025	0.005	3.3e-08	0.021	0.004	1.7e-07
rs42046	7	92252203	CDK6	C	G	-0.035	0.006	1.5e-09	0.022	0.005	1.2e-05	0.023	0.005	7.8e-06	0.025	0.004	3.8e-10
rs38853	7	116356076	MET	G	C	-0.038	0.006	1.8e-11	0.025	0.005	6.2e-07	0.026	0.005	2.6e-07	0.025	0.004	4.9e-11
rs75672964	7	131321010	PODXL	C	T	0.068	0.012	2.3e-08	-0.051	0.01	1.3e-06	-0.052	0.011	8.3e-07	-0.053	0.008	2.6e-11
rs6977416	7	150542711	AOC1 / KCNH2	G	A	-0.031	0.005	4.3e-09	0.023	0.004	4.9e-07	0.023	0.005	2.3e-07	0.021	0.004	4.1e-09
rs330057	8	9089793	PPP1R3B	C	T	-0.032	0.005	1.1e-10	0.042	0.004	3e-23	0.043	0.004	3.9e-23	0.029	0.003	6.9e-18
rs34653170	8	10676542	PINX1	G	T	-0.031	0.005	9.7e-10	0.044	0.004	7.5e-24	0.044	0.004	6.5e-24	0.03	0.003	1.1e-19
rs7838131	8	11596163	GATA4	G	A	-0.03	0.005	1.8e-09	0.045	0.004	2.4e-25	0.045	0.004	1.6e-25	0.028	0.003	6.5e-17
rs115849089	8	19912370	LPL	G	A	-0.026	0.008	0.00065	0.032	0.007	1.4e-06	0.033	0.007	1.1e-06	0.033	0.006	3.3e-09
rs35719208	8	105966314	ZFPM2	C	T	0.043	0.007	5.3e-11	-0.036	0.006	1e-09	-0.037	0.006	3.6e-10	-0.035	0.005	9e-13
rs10808546	8	126495818	NSMCE2	C	T	-0.024	0.005	1.6e-06	0.019	0.004	1.1e-05	0.019	0.004	7.6e-06	0.022	0.003	1.4e-10
rs7001591	8	141834000	PTK2	G	A	0.02	0.005	5.3e-05	-0.03	0.004	1.9e-12	-0.03	0.004	4.8e-12	-0.027	0.003	3.3e-16
rs1330826	9	85129970	RASEF	G	C	0.027	0.006	2.9e-05	-0.033	0.006	1.9e-08	-0.033	0.006	1.9e-08	-0.031	0.005	1e-08
rs7874500	9	88911408	TUT7	C	G	0.031	0.005	1.1e-08	-0.01	0.005	0.037	-0.011	0.005	0.022	-0.011	0.005	0.019
rs10992836	9	96422420	PHF2	T	C	0.019	0.005	0.00025	-0.025	0.004	4.1e-08	-0.025	0.005	3.8e-08	-0.02	0.003	9.6e-09
rs10820613	9	106913624	SMC2	C	T	0.02	0.005	0.00011	-0.015	0.004	0.00078	-0.015	0.004	0.00084	-0.02	0.004	1.9e-08
rs56094957	9	116217586	RGS3	G	A	-0.048	0.009	2.2e-08	0.017	0.007	0.02	0.018	0.007	0.014	0.018	0.006	0.0017
rs77584282	9	123672383	TRAF1	C	T	-0.06	0.01	8.3e-10	0.041	0.008	1.1e-06	0.044	0.009	2.6e-07	0.048	0.008	3.3e-09
rs11523133	9	136370107	MYMK / SURF6	G	T	-0.027	0.006	8.8e-06	0.025	0.005	1.1e-06	0.027	0.005	3.7e-07	0.018	0.003	4.2e-08
rs7895884	10	17046804	CUBN	G	T	0.019	0.005	0.00012	-0.018	0.004	5e-05	-0.018	0.004	3.1e-05	-0.022	0.004	3.6e-10
rs1757219	10	18510079	CACNB2	T	C	0.032	0.006	3.8e-08	-0.019	0.005	0.00015	-0.02	0.005	0.00011	-0.02	0.004	4.7e-06
rs7078837	10	30166035	JCAD	C	A	0.018	0.005	0.00035	-0.022	0.004	6.5e-07	-0.023	0.004	5e-07	-0.019	0.004	3.8e-08
rs4148949	10	73770651	CHST3	T	C	0.035	0.005	4.8e-12	-0.03	0.004	7.2e-12	-0.03	0.004	6.5e-12	-0.027	0.003	7.9e-16
rs11000805	10	75663351	PLAU	G	C	0.027	0.006	3.8e-05	-0.034	0.006	3.4e-09	-0.035	0.006	1.1e-09	-0.027	0.005	5.9e-08
rs11595170	10	104339851	SUFU / AS3MT	T	C	-0.026	0.005	3e-07	0.023	0.004	2.1e-07	0.023	0.004	1.7e-07	0.022	0.003	1.7e-10
rs2234962	10	121429633	BAG3	T	C	0.043	0.006	8.1e-13	-0.035	0.005	2.8e-11	-0.035	0.005	6.3e-11	-0.025	0.004	1.2e-11
rs71486610	10	124134803	PLEKHA1	G	C	-0.03	0.005	1.8e-08	0.016	0.005	0.0012	0.017	0.005	0.00059	0.018	0.005	7.7e-05
rs73386631	11	202017	BET1L / SIRT3 / RIC8A	C	T	0.078	0.012	2.6e-10	-0.064	0.011	4.2e-09	-0.066	0.011	2.1e-09	-0.071	0.01	9.6e-13
rs187229435	11	805953	PIDD1	G	C	0.118	0.02	5e-09	-0.083	0.018	3.5e-06	-0.085	0.018	2.3e-06	-0.094	0.015	1.7e-10
rs12808112	11	27383892	CCDC34	T	A	-0.028	0.006	9e-07	0.028	0.005	3.6e-08	0.028	0.005	3.4e-08	0.025	0.004	3.5e-09
rs149127862	11	55502627	OR5D13	G	A	-0.063	0.01	3.9e-10	0.025	0.009	0.0072	0.027	0.009	0.0032	0.033	0.009	0.00023
rs174533	11	61549025	MYRF	G	A	-0.046	0.005	5.8e-18	0.048	0.005	2e-25	0.049	0.005	2.4e-26	0.048	0.004	2.3e-37
rs35099456	11	66649527	PC	G	C	0.067	0.011	2.4e-10	-0.036	0.009	9.4e-05	-0.037	0.009	8.5e-05	-0.047	0.009	3.4e-07
rs11228472	11	68831293	TPCN2 / MYEOV	C	G	0.033	0.005	1.7e-10	-0.027	0.004	2.2e-09	-0.027	0.005	2.6e-09	-0.026	0.004	7e-12
rs74749711	11	73052839	ARHGEF17	A	T	-0.044	0.008	7.9e-08	0.035	0.007	8.9e-07	0.036	0.007	5.1e-07	0.027	0.005	2.9e-08
rs12280388	11	121670712	SORL1	T	C	0.059	0.01	7.8e-10	-0.063	0.008	3.8e-14	-0.063	0.008	9e-14	-0.029	0.004	3.8e-13
rs4765886	12	2179890	CACNA1C	A	T	0.019	0.006	0.00064	-0.028	0.005	5.3e-08	-0.028	0.005	5.7e-08	-0.026	0.005	1.8e-08
rs10744645	12	4495795	FGF23 / CCND2	T	C	0.027	0.007	5.8e-05	-0.029	0.006	2.8e-07	-0.03	0.006	3.8e-07	-0.025	0.004	1.2e-12
rs10770612	12	20230639	PDE3A	A	G	-0.062	0.006	1.5e-23	0.048	0.005	2.8e-19	0.049	0.005	1.2e-19	0.034	0.003	2.9e-22
rs7305089	12	24105041	SOX5	A	C	-0.017	0.005	0.00066	0.023	0.004	4e-08	0.024	0.004	2.3e-08	0.019	0.003	5.5e-09
rs17766960	12	66407417	HMGA2 / MSRB3	G	T	-0.081	0.006	8.7e-40	0.06	0.005	9.1e-30	0.062	0.005	4e-31	0.054	0.004	4.7e-33
rs11178376	12	71110249	PTPRR	G	A	0.023	0.005	2.5e-05	-0.026	0.005	5.8e-08	-0.026	0.005	9.3e-08	-0.024	0.004	3.5e-08
rs12820590	12	79891269	SYT1	G	A	-0.036	0.006	8.6e-10	0.024	0.005	5.5e-06	0.024	0.005	3.8e-06	0.018	0.004	2.2e-05
rs4144503	12	94141772	CRADD	T	A	0.036	0.005	2.6e-11	-0.025	0.005	4e-07	-0.025	0.005	3.3e-07	-0.023	0.005	7.7e-07
rs78809253	12	94709076	CEP83	C	A	-0.041	0.009	4.5e-06	0.042	0.008	5.5e-08	0.043	0.008	6.1e-08	0.051	0.007	3.6e-13
rs1973505	12	111160003	PPP1CC	G	A	-0.031	0.007	8.9e-06	0.037	0.006	1.2e-09	0.038	0.006	1.1e-09	0.036	0.005	9.1e-12
rs7137828	12	111932800	ATXN2	C	T	-0.041	0.005	5.7e-17	0.014	0.004	0.0014	0.015	0.004	0.00044	0.021	0.003	1.4e-10
rs11065384	12	121423285	HNF1A	T	C	-0.023	0.006	3.7e-05	0.021	0.005	1.3e-05	0.021	0.005	1.4e-05	0.022	0.004	1.2e-08
rs10846742	12	125308682	SCARB1	G	A	-0.045	0.007	3.3e-11	0.037	0.006	6e-10	0.038	0.006	2e-10	0.026	0.003	3.6e-15
rs7982324	13	23339996	SGCG	C	T	-0.02	0.005	9e-05	0.022	0.004	5.7e-07	0.023	0.004	3.7e-07	0.021	0.004	1.2e-08
rs7988061	13	27044567	CDK8	C	T	0.034	0.005	3.1e-12	-0.033	0.004	1.2e-14	-0.034	0.004	4.4e-15	-0.022	0.003	2.9e-11
rs9652258	13	37476123	SMAD9	G	C	0.036	0.006	1.6e-08	-0.028	0.006	6.1e-07	-0.03	0.006	3e-07	-0.034	0.005	1.8e-10
rs806322	13	50841444	KCNRG	G	A	0.063	0.005	2.1e-33	-0.044	0.005	2e-21	-0.046	0.005	2.7e-22	-0.034	0.004	1.4e-17
rs4517643	13	94417873	GPC6	A	C	-0.024	0.005	2.4e-06	0.017	0.004	9.8e-05	0.017	0.004	0.00011	0.021	0.003	1.7e-09
rs2332322	14	24801956	ADCY4	G	C	0.031	0.005	1.6e-09	-0.022	0.005	1.7e-06	-0.023	0.005	7.6e-07	-0.02	0.004	1.4e-07
rs4319698	14	72147443	SIPA1L1	G	A	-0.028	0.006	1.2e-06	0.025	0.005	9.4e-07	0.026	0.005	4e-07	0.02	0.003	8e-10
rs12903762	15	43006385	STARD9 / CDAN1	C	A	-0.04	0.006	1.8e-10	0.037	0.005	8.7e-12	0.038	0.006	4.7e-12	0.038	0.004	1.1e-18
rs7350789	15	58679668	LIPC	G	A	0.016	0.005	0.0015	-0.029	0.004	6e-11	-0.029	0.004	1.5e-10	-0.025	0.004	2.6e-12
rs4438257	15	63895736	FBXL22 / USP3	T	G	0.054	0.007	1e-13	-0.032	0.006	2.9e-07	-0.033	0.006	2.6e-07	-0.022	0.004	1.3e-09
rs35874463	15	67457698	SMAD3	A	G	-0.07	0.011	7.5e-11	0.06	0.009	9.9e-11	0.061	0.009	5.4e-11	0.025	0.004	1.4e-09
rs2458247	15	77281410	PSTPIP1 / SCAPER	A	G	-0.029	0.005	4e-09	0.023	0.004	8.7e-08	0.024	0.004	2.7e-08	0.019	0.003	4.6e-09
rs12912524	15	78952756	CHRNB4	G	A	-0.03	0.006	1.8e-07	0.025	0.005	5.9e-07	0.024	0.005	1.8e-06	0.026	0.003	2.7e-14
rs2521500	15	91441383	FES	A	G	-0.023	0.005	9.8e-06	0.019	0.004	1.2e-05	0.02	0.004	7.5e-06	0.018	0.003	3.2e-08
rs56094641	16	53806453	FTO / RBL2	A	G	0.008	0.005	0.095	-0.024	0.004	2.7e-08	-0.024	0.004	4.7e-08	-0.021	0.003	2.6e-10
rs11640964	16	65279982	CDH11	G	A	0.013	0.005	0.011	-0.024	0.004	3e-08	-0.025	0.004	2.7e-08	-0.018	0.003	1.1e-07
rs11643207	16	75498793	TMEM170A / CFDP1	C	T	0.042	0.005	1.5e-15	-0.045	0.005	8.3e-22	-0.045	0.005	1e-21	-0.041	0.004	5.3e-27
rs12926128	16	88572000	ZFPM1	T	C	0.041	0.006	3.2e-11	-0.04	0.005	1.7e-14	-0.041	0.005	8.2e-15	-0.026	0.004	4.1e-13
rs56209296	17	2069179	SMG6	A	G	-0.034	0.007	2.1e-07	0.029	0.006	2.5e-07	0.028	0.006	6.7e-07	0.021	0.004	5.5e-09
rs2165888	17	2886122	RAP1GAP2	G	A	0.023	0.005	1.3e-05	-0.028	0.005	8.1e-10	-0.029	0.005	8.1e-10	-0.024	0.004	9.5e-11
rs4792252	17	12181798	MAP2K4	T	C	-0.02	0.006	0.00042	0.023	0.005	3.3e-06	0.025	0.005	6.8e-07	0.019	0.004	3e-08
rs732084	17	37834357	PGAP3	A	C	0.016	0.005	0.0029	-0.027	0.005	1.6e-08	-0.027	0.005	1.4e-08	-0.018	0.004	1.4e-05
rs10445373	17	41709281	MEOX1	T	A	0.036	0.007	1.6e-07	-0.03	0.006	6.2e-07	-0.031	0.006	5.3e-07	-0.032	0.005	4.2e-10
rs144520830	17	45097802	RPRML / GOSR2 / CDC27	A	G	-0.067	0.007	3.2e-22	0.055	0.007	9.9e-17	0.057	0.007	1e-17	0.067	0.008	2.2e-17
rs11870740	17	79389486	BAHCC1	G	A	0.03	0.006	1.2e-06	-0.027	0.006	1.1e-06	-0.028	0.006	6.3e-07	-0.024	0.004	4.2e-09
rs178007	18	20092966	CTAGE1	C	T	-0.043	0.006	2.5e-14	0.034	0.005	2.1e-12	0.035	0.005	1.1e-12	0.031	0.004	9.5e-15
rs116843064	19	8429323	ANGPTL4	G	A	-0.094	0.018	1.6e-07	0.086	0.015	3e-08	0.089	0.016	1.3e-08	0.092	0.012	1.1e-13
rs112107114	19	11190074	LDLR	G	A	-0.065	0.008	1.9e-17	0.047	0.007	7.2e-13	0.05	0.007	8.5e-14	0.049	0.006	2.8e-18
rs56086235	19	16426752	KLF2	T	C	0.034	0.006	6e-10	-0.029	0.005	2.9e-09	-0.03	0.005	1.8e-09	-0.024	0.004	1.4e-09
rs112009052	19	41099501	SHKBP1	T	A	0.105	0.022	2.6e-06	-0.111	0.02	1.3e-08	-0.111	0.02	2e-08	-0.098	0.015	1.5e-10
rs429358	19	45411941	APOE	T	C	0.028	0.007	7.5e-05	-0.035	0.006	9.6e-09	-0.036	0.006	8.2e-09	-0.024	0.004	4.8e-09
rs8101491	19	47642780	SAE1	G	A	-0.022	0.005	1.1e-05	0.02	0.004	3.6e-06	0.021	0.004	1.8e-06	0.018	0.003	3.9e-08
rs73608424	20	7663563	HAO1	G	A	0.031	0.007	1.8e-05	-0.028	0.006	9.3e-06	-0.028	0.006	9.3e-06	-0.036	0.006	3.6e-11
rs2207098	20	11208274	JAG1	A	G	-0.029	0.005	5.4e-09	0.022	0.004	5.4e-07	0.022	0.004	3.1e-07	0.022	0.003	2.2e-10
rs6141743	20	31107399	NOL4L	C	G	0.027	0.006	9.4e-06	-0.031	0.005	8.5e-09	-0.031	0.005	6.4e-09	-0.026	0.004	2.3e-10
rs57495888	20	33092724	ITCH / PIGU	T	C	-0.013	0.006	0.034	0.033	0.005	5.8e-10	0.032	0.005	1.4e-09	0.021	0.004	2.5e-09
rs4809369	20	62470785	ZBTB46	G	A	-0.029	0.005	6.1e-09	0.017	0.004	4.7e-05	0.018	0.004	3.9e-05	0.016	0.003	4.2e-06
rs117870289	21	39983448	ERG	C	T	0.132	0.021	2.2e-10	-0.103	0.018	7.8e-09	-0.105	0.018	6.6e-09	-0.107	0.018	4.3e-09
rs4821116	22	21973319	UBE2L3	C	T	-0.031	0.006	1.6e-06	0.029	0.006	2e-07	0.03	0.006	1.4e-07	0.025	0.004	1.5e-08
rs5752639	22	28200176	MN1	A	G	-0.03	0.005	2.3e-08	0.031	0.005	1.4e-10	0.031	0.005	1e-10	0.022	0.004	6.4e-09
rs77464740	22	30602105	HORMAD2 / MTMR3	C	T	0.066	0.016	3.6e-05	-0.087	0.014	3.5e-10	-0.086	0.014	8.1e-10	-0.073	0.011	4.5e-12
rs1006139	22	38118805	TRIOBP	A	C	0.032	0.005	2.9e-10	-0.03	0.004	6.6e-12	-0.031	0.004	2.6e-12	-0.027	0.003	2.2e-15
rs86708	22	41069773	MCHR1	G	A	0.027	0.005	1.7e-07	-0.021	0.005	2.2e-06	-0.022	0.005	1.9e-06	-0.021	0.004	1.2e-08
rs5906313	X	43827412	NDP	T	C	-0.031	0.006	1e-07	0.039	0.006	1.5e-12	0.041	0.006	4.5e-13	0.04	0.007	1.1e-09
rs1802288	X	99890204	TSPAN6	T	C	-0.049	0.008	2.5e-10	0.028	0.007	0.00018	0.03	0.007	6.9e-05	0.038	0.009	1.6e-05

## Sheet: ST 9 - Previous AS Loci 
Year	UKBB?	Loci in <1mb post MTAG AS	Loci in <1mb pre MTAG AS	Study	Phenotype	RSID	Position	OR	P	Gene	PMID
2017	No	No	No	Yang	Bicuspid Aortic Valve	rs6601627	chr8:11778803	1.9	3.0 × 10−15	GATA4	28541271
2018	Yes	PALMD	PALMD	Helgadottir	Aortic Stenosis and BAV	rs7543130	chr1:99584229	1.2	1.2 × 10−22	PALMD	29511194
2018	Yes	TEX41	TEX41	Helgadottir	Aortic Stenosis and BAV	rs1830321	chr2:145067988	1.15	1.8 × 10−13	TEX41	29511194
2018	Yes	LPA	LPA	Helgadottir	Aortic Stenosis	rs10455872	chr6:160589086	1.46	1.9 × 10−31	LPA	29511194
2018	Yes	~None~	~None~	Helgadottir	Bicuspid Aortic Valve	rs387906656	chr14:23866179	8.04	2.8 × 10−6	MYH6	29511194
2019	No	PALMD	PALMD	Fulmer	Bicuspid Aortic Valve	rs7543130	chr1:100049785	NA	2.3 × 10−8	PALMD	31387361
2019	Yes	LPA	LPA	Theriault	Calcific aortic stenosis (BAV included)	rs10455872	chr6:161010118	1.54	6.48 × 10−21	LPA	32141789
2019	Yes	PALMD	PALMD	Theriault	Calcific aortic stenosis (BAV included)	rs7543039	chr1:100049648	1.24	1.24 × 10−16	PALMD	32141789
2019	Yes	IL6	IL6	Theriault	Calcific aortic stenosis (BAV included)	rs2069832	chr7:22767433	1.16	1.11 × 10−8	IL6	32141789
2019	Yes	ALPL	ALPL	Theriault	Calcific aortic stenosis (BAV included)	rs12141569	chr1:21873002	1.15	3.93 × 10−8	ALPL	32141789
								BETA
2020	Yes	KCNRG	~None~	Cordova-Palomera	Aortic Valve Area	rs71190365	chr13:50764607	6.91	1.8 × 10−9	DLEU1	33125279
2020	Yes	CEP83	CEP83	Cordova-Palomera	Aortic Valve Area	rs35991305	chr12:94191968	−5.87	3.4 × 10−8	CRADD	33125279
2020	Yes	RPRML	No	Cordova-Palomera	Aortic Valve Area		chr17:45013271:C:T	7.83	5.6 × 10−8	GOSR2	33125279
								OR
2020	No	LPA	LPA	Chen	Aortic Stenosis	rs10455872	chr6:161010118	1.34	1.5 × 10-10	LPA	32186652
2022	Yes	PALMD	PALMD	Gehlen	Bicuspid Aortic Valve	rs11166276	chr1:99579683	1.33	3.97 × 10−16	PALMD	35727948
2022	Yes	MUC4	MUC4	Gehlen	Bicuspid Aortic Valve	rs2293232	chr3:195770272	1.33	1.96 × 10−08	MUC4	35727948
2022	Yes	MUC4	MUC4	Gehlen	Bicuspid Aortic Valve	rs2550262	chr3:195763273	1.3	3.49 × 10−08	MUC4	35727948
2022	Yes	~None~	~None~	Gehlen	Bicuspid Aortic Valve	rs6996406	chr8:11945922	1.61	1.61 × 10−09	GATA4	35727948
2020	No	SLC35F1	~None~	Small	Aortic Stenosis	rs117202424	chr6:118821706	1.25	4.4 × 10-15	CEP85L	36802703
2023	No	PSRC1	PSRC1	Small	Aortic Stenosis	rs12740374	chr1:109817590	1.1	1.6 × 10–09	CELSR2	36802703
2023	No	STAG1	~None~	Small	Aortic Stenosis	rs34682748	chr:3:136649822	1.09	1.9 × 10-08	NCK1	36802703
2023	No	SLMAP	SLMAP	Small	Aortic Stenosis	rs1522388	chr3:57945768	1.08	2.6 × 10-08	SLMAP	36802703
2023	No	ALPL	ALPL	Small	Aortic Stenosis	rs3753782	chr1:21879524	1.12	4.9 x 10-09	ALPL	36802703
2023	No	PALMD	PALMD	Small	Aortic Stenosis	rs11166276	chr1:100045239	1.15	1.8 x 10-24	PALMD	36802703
2023	No	TEX41	TEX41	Small	Aortic Stenosis	rs2246363	chr2:145783282	1.11	3.8 × 10-11	TEX41	36802703
2023	No	LPA	LPA	Small	Aortic Stenosis	rs10455872	chr6:161010118	1.42	2.6 × 10-51	LPA	36802703
2023	No	IL6	IL6	Small	Aortic Stenosis	rs13311155	chr7:22789789	1.1	4.6 × 10-12	IL6	36802703
2023	No	PSCR1	PSCR1	Small	Aortic Stenosis	rs1277930	chr1:109822143	1.1	6.1 × 10-09	PSRC1	36802703
2023	No	MECOM	MECOM	Small	Aortic Stenosis	rs59030006	chr3:169207475	1.08	1.9 × 10-08	MECOM	36802703
2023	No	FADS1/MYRF	MYRF	Small	Aortic Stenosis	rs174533	chr11:61549025	1.12	1.7 × 10-15	MYRF	36802703
2023	No	STARD9/CDAN1	STARD9	Small	Aortic Stenosis	rs6493062	chr15:43017919	1.1	8.1 × 10-09	CDAN1	36802703
2023	No	RBL2/FTO	FTO	Small	Aortic Stenosis	rs11647020**	chr16:53823990	1.08	6.0 × 10-09	FTO	36802703
2023	No	TRIOBP	TRIOBP	Small	Aortic Stenosis	rs742152	chr22:37896749	1.1	6.2 × 10-09	CARD10	36802703
2023	Yes	PSRC1	PSRC1	Chen	Aortic Stenosis	rs12740374	chr1:109817590	0.9	8.4 × 10−09	CELSR2-SORT1	37038246
2023	Yes	PRRX1	PRRX1	Chen	Aortic Stenosis	rs61817383	chr1:170665348	1.11	2.0 × 10−11	PRRX1	37038246
2023	Yes	ACTR2	ACTR2	Chen	Aortic Stenosis	rs62139062	chr2:65498898	1.09	4.2 × 10−08	ACTR2	37038246
2023	Yes	ARHGEF26	ARHGEF26	Chen	Aortic Stenosis	rs6794263	chr3:153856332	0.88	1.0 × 10−08	ARHGEF26	37038246
2023	Yes	SMC2	SMC	Chen	Aortic Stenosis	rs55909255	chr9:106871788	1.08	4.7 × 10−08	SMC2	37038246
2023	Yes	BET1L,PIDD1	BET1L,TALD01	Chen	Aortic Stenosis	rs73386631	chr11:202017	1.22	2.8 × 10−08	BET1L	37038246
2023	Yes	BET1L,PIDD1	BET1L,TALD01	Chen	Aortic Stenosis	rs17156153	chr11:270514	1.16	4.2 × 10−09	NLRP6	37038246
2023	Yes	~None~	~None~	Chen	Aortic Stenosis	rs181753401	chr13:31121064	2.29	4.2 × 10−09	HMGB1	37038246
2023	Yes	TMEM170A	CHST6	Chen	Aortic Stenosis	rs11643207	chr16:75498793	0.92	1.4 × 10−08	TMEM170A	37038246
2023	Yes	CTAGE1	CTAGE1	Chen	Aortic Stenosis	rs551520	chr18:20094035	0.91	2.6 × 10−09	Intergenic (18q11.2)	37038246
2023	Yes	ALPL	ALPL	Chen	Aortic Stenosis	rs6696066	chr1:21872004	0.92	6.1 × 10−10	ALPL	37038246
2023	Yes	PALMD	PALMD	Chen	Aortic Stenosis	rs6702619	chr1:100046246	1.16	1.2 × 10−25	PALMD	37038246
2023	Yes	NAV1	NAV1	Chen	Aortic Stenosis	rs631556	chr1:201743185	1.1	1.4 × 10−10	NAV1	37038246
2023	Yes	TEX41	TEX41	Chen	Aortic Stenosis	rs7593336	chr2:145836429	1.12	7.3 × 10−15	TEX41	37038246
2023	Yes	LPA	LPA	Chen	Aortic Stenosis	rs10455872	chr6:161010118	1.42	4.6 × 10−44	LPA	37038246
2023	Yes	LPA	LPA	Chen	Aortic Stenosis	rs140570886	chr6:161013013	1.55	5.1 × 10−16	LPA	37038246
2023	Yes	IL6	IL6	Chen	Aortic Stenosis	rs1800797	chr7:22766221	1.13	2.9 × 10−18	IL6	37038246
2023	Yes	MYRF	MYRF	Chen	Aortic Stenosis	rs174533	chr11:61549025	0.91	6.7 × 10−09	FADS1/2	37038246
2024	Yes	LMO4	LMO4	Theriault	Calcific aortic stenosis (BAV included)	rs2077522	chr1:87917746	1.08	3.1 × 10−10	LMO4	38494474
2024	Yes	PALMD	PALMD	Theriault	Calcific aortic stenosis (BAV included)	rs6702619	chr1:100046246	1.18	3.9 × 10−40	PALMD	38494474
2024	Yes	PRRX1	PRRX1	Theriault	Calcific aortic stenosis (BAV included)	rs1016819	chr1:170645774	1.11	1.2 × 10−14	PRRX1	38494474
2024	Yes	NAV1	NAV1	Theriault	Calcific aortic stenosis (BAV included)	rs682112	chr1:201746768	1.11	3.2 × 10−14	NAV1	38494474
2024	Yes	RNF144A	RNF144A	Theriault	Calcific aortic stenosis (BAV included)	rs771264	chr2:7129124	1.07	5.0 × 10−08	RNF144A	38494474
2024	Yes	ACTR2	ACTR2	Theriault	Calcific aortic stenosis (BAV included)	rs62139061	chr2:65498805	1.09	4.0 × 10−10	ACTR2	38494474
2024	Yes	ZEB2	ZEB2	Theriault	Calcific aortic stenosis (BAV included)	rs72854462	chr2:145720139	1.15	1.7 × 10−22	ZEB2	38494474
2024	Yes	ARHGEF26	ARHGEF26	Theriault	Calcific aortic stenosis (BAV included)	rs111825950	chr3:153748291	1.11	1.1 × 10−10	ARHGEF26	38494474
2024	Yes	MECOM	MECOM	Theriault	Calcific aortic stenosis (BAV included)	rs11330858	chr3:169202578	1.08	1.3 × 10−09	MECOM	38494474
2024	Yes	TMEM44	TMEM44	Theriault	Calcific aortic stenosis (BAV included)	rs1706003	chr3:194299967	1.09	3.1 × 10−11	TMEM44	38494474
2024	Yes	MUC4	MUC4	Theriault	Calcific aortic stenosis (BAV included)	rs3103933	chr3:195485440	1.12	6.1 × 10−09	MUC4	38494474
2024	Yes	LNX1,PDGFRA	LNX1,PDGFRA	Theriault	Calcific aortic stenosis (BAV included)	rs147558377	chr4:55113623	1.1	2.4 × 10−08	PDGFRA	38494474
2024	Yes	~None~	~None~	Theriault	Calcific aortic stenosis (BAV included)	rs182432302	chr5:45560981	1.33	2.3 × 10−08	HCN1	38494474
2024	Yes	~None~	NKX2-5	Theriault	Calcific aortic stenosis (BAV included)	rs1965668	chr5:172653401	1.08	1.6 × 10−08	NKX2-5	38494474
2024	Yes	LPA	LPA	Theriault	Calcific aortic stenosis (BAV included)	rs10455872	chr6:161010118	1.53	3.0 × 10−61	LPA	38494474
2024	Yes	FERD3L	FERD3L	Theriault	Calcific aortic stenosis (BAV included)	rs7804522	chr7:19458058	1.07	1.9 × 10−08	FERD3L	38494474
2024	Yes	IL6	IL6	Theriault	Calcific aortic stenosis (BAV included)	rs1800797	chr7:22766221	1.12	1.3 × 10−19	IL6	38494474
2024	Yes	~None~	~None~	Theriault	Calcific aortic stenosis (BAV included)	rs2286427	chr7:76024520	1.1	4.6 × 10−08	SSC4D	38494474
2024	Yes	LPL	LPL	Theriault	Calcific aortic stenosis (BAV included)	rs11570891	chr8:19822810	1.2	7.2 × 10−09	LPL	38494474
2024	Yes	MYMK	~None~	Theriault	Calcific aortic stenosis (BAV included)	rs17810852	chr9:136365075	1.08	1.1 × 10−08	MYMK	38494474
2024	Yes	BET1L,PIDD1	BET1L, TALD01	Theriault	Calcific aortic stenosis (BAV included)	rs187229435	chr11:805953	1.29	1.6 × 10−09	PIDD1	38494474
2024	Yes	MYRF/FADS1	MYRF/FADS1	Theriault	Calcific aortic stenosis (BAV included)	rs174551	chr11:61573684	1.09	3.1 × 10−10	FADS1	38494474
2024	Yes	TPCN2	MYEOV	Theriault	Calcific aortic stenosis (BAV included)	rs12270146	chr11:69163441	1.09	8.3 × 10−10	MYEOV	38494474
2024	Yes	PDE3A	PDE3A	Theriault	Calcific aortic stenosis (BAV included)	rs10770612	chr12:20230639	1.12	6.6 × 10−13	PDE3A	38494474
2024	Yes	HMGA2	HMGA2	Theriault	Calcific aortic stenosis (BAV included)	rs17766960	chr12:66407417	1.1	1.6 × 10−09	HMGA2	38494474
2024	Yes	SMAD9	SMAD9	Theriault	Calcific aortic stenosis (BAV included)	rs12429277	chr13:37445944	1.08	2.3 × 10−08	SMAD9	38494474
2024	Yes	STARD9	STARD9	Theriault	Calcific aortic stenosis (BAV included)	rs28744617	chr15:42981022	1.09	2.2 × 10−08	STARD9	38494474
2024	Yes	LIPC	ALDH1A2	Theriault	Calcific aortic stenosis (BAV included)	rs4646642	chr15:58246916	1.08	4.2 × 10−09	ALDH1A2	38494474
2024	Yes	CHRNB4	CHRNB4	Theriault	Calcific aortic stenosis (BAV included)	rs2869553	chr15:79012613	1.09	2.9 × 10−08	ADAMTS7	38494474
2024	Yes	TMEM170A	CHST6/TMEM170A	Theriault	Calcific aortic stenosis (BAV included)	rs150429885	chr16:75498252	1.08	1.9 × 10−09	TMEM170A	38494474
2024	Yes	LDLR	LDLR	Theriault	Calcific aortic stenosis (BAV included)	rs6511720	chr19:11202306	1.12	2.5 × 10−08	LDLR	38494474
2024	Yes	HORMAD2	HORMAD2	Theriault	Calcific aortic stenosis (BAV included)	rs61736786	chr22:30189642	1.19	3.5 × 10−08	ASCC2	38494474

## Sheet: ST 12 - GWAS loci post MTAG
SNP	CHR	BP	ALLELE1	ALLELE0	A1FREQ	INFO	BETA	SE	CHISQ	P	NegLogP	LIFTID	GWASTrait	Site	Chromosome	Position	GeneName	TranscriptStart	TranscriptEnd	DistanceTranscriptStart	DistanceTranscriptEnd	Distance	OnTranscript	GeneDescription	TraitID	GlobalLocusID
rs2038482	1	16029166	A	G	0.750897	1	-0.0380931	0.00603508	39.84	2.8e-10	9.553	1:16029166:A:G	resint_AVACM2	11131 days, 9:46:00	1	16029166	PLEKHM2	16010815	16061264	18351	32098	0	TRUE	pleckstrin homology and RUN domain containing M2 [Source:HGNC Symbol;Acc:HGNC:29131]	0	1
rs2038482	1	16029166	A	G	0.750905	1	0.032902	0.00539276	37.22	1.1e-09	8.959	1:16029166:A:G	resint_systole_pos_MeanPeakGradientMMHg_aa	11131 days, 9:46:00	1	16029166	PLEKHM2	16010815	16061264	18351	32098	0	TRUE	pleckstrin homology and RUN domain containing M2 [Source:HGNC Symbol;Acc:HGNC:29131]	1	1
rs2038482	1	16029166	A	G	0.750905	1	0.034333	0.00546239	39.51	3.3e-10	9.481	1:16029166:A:G	resint_peak_velocity_aa	11131 days, 9:46:00	1	16029166	PLEKHM2	16010815	16061264	18351	32098	0	TRUE	pleckstrin homology and RUN domain containing M2 [Source:HGNC Symbol;Acc:HGNC:29131]	2	1
rs2038482	1	16029166	A	G	0.6729	1	0.0281589	0.00441209	40.73	1.8e-10	9.745	1:16029166:A:G	as_metal	11131 days, 9:46:00	1	16029166	PLEKHM2	16010815	16061264	18351	32098	0	TRUE	pleckstrin homology and RUN domain containing M2 [Source:HGNC Symbol;Acc:HGNC:29131]	3	1
rs6682671	1	17311882	C	T	0.351779	1	-0.0299008	0.00534249	31.32	2.2e-08	7.658	1:17311882:C:T	resint_AVACM2	12022 days, 4:22:00	1	17311882	ATP13A2	17312453	17338423	571	26541	571	FALSE	ATPase cation transporting 13A2 [Source:HGNC Symbol;Acc:HGNC:30213]	0	2
rs12141569	1	21873002	C	T	0.46599	1	-0.0277902	0.00494332	31.6	1.9e-08	7.721	1:21873002:C:T	resint_AVACM2	15189 days, 15:02:00	1	21873002	ALPL	21835916	21904903	37086	31901	0	TRUE	alkaline phosphatase, biomineralization associated [Source:HGNC Symbol;Acc:HGNC:438]	0	3
rs7547128	1	21866564	G	A	0.518381	1	0.0254726	0.00424634	35.98	2e-09	8.699	1:21866564:G:A	resint_systole_pos_MeanPeakGradientMMHg_aa	15185 days, 3:44:00	1	21866564	ALPL	21835916	21904903	30648	38339	0	TRUE	alkaline phosphatase, biomineralization associated [Source:HGNC Symbol;Acc:HGNC:438]	1	3
rs7547128	1	21866564	G	A	0.518381	1	0.0259509	0.00429966	36.43	1.6e-09	8.796	1:21866564:G:A	resint_peak_velocity_aa	15185 days, 3:44:00	1	21866564	ALPL	21835916	21904903	30648	38339	0	TRUE	alkaline phosphatase, biomineralization associated [Source:HGNC Symbol;Acc:HGNC:438]	2	3
rs7555005	1	21819611	G	A	0.7282	1	0.0214332	0.00382837	31.34	2.2e-08	7.658	1:21819611:G:A	as_metal	15152 days, 13:11:00	1	21819611	NBPF3	21766630	21811393	52981	8218	8218	FALSE	NBPF member 3 [Source:HGNC Symbol;Acc:HGNC:25076]	3	3
rs12141569	1	21873002	C	T	0.5536	1	0.0280874	0.00331448	71.81	2.4e-17	16.62	1:21873002:C:T	as_metal	15189 days, 15:02:00	1	21873002	ALPL	21835916	21904903	37086	31901	0	TRUE	alkaline phosphatase, biomineralization associated [Source:HGNC Symbol;Acc:HGNC:438]	3	3
rs116386356	1	22589124	T	C	0.937517	1	0.0579694	0.0101885	32.37	1.3e-08	7.886	1:22589124:T:C	resint_AVACM2	15686 days, 22:24:00	1	22589124	WNT4	22443806	22469590	145318	119534	119534	FALSE	Wnt family member 4 [Source:HGNC Symbol;Acc:HGNC:12783]	0	4
rs74355262	1	22579159	G	A	0.947425	1	-0.0533763	0.00950669	31.52	2e-08	7.699	1:22579159:G:A	resint_systole_pos_MeanPeakGradientMMHg_aa	15680 days, 0:19:00	1	22579159	WNT4	22443806	22469590	135353	109569	109569	FALSE	Wnt family member 4 [Source:HGNC Symbol;Acc:HGNC:12783]	1	4
rs74355262	1	22579159	G	A	0.947425	1	-0.0558208	0.00962606	33.63	6.7e-09	8.174	1:22579159:G:A	resint_peak_velocity_aa	15680 days, 0:19:00	1	22579159	WNT4	22443806	22469590	135353	109569	109569	FALSE	Wnt family member 4 [Source:HGNC Symbol;Acc:HGNC:12783]	2	4
rs3889199	1	59653742	A	G	0.713632	1	-0.0319594	0.00545485	34.33	4.7e-09	8.328	1:59653742:A:G	resint_AVACM2	41426 days, 6:02:00	1	59653742	FGGY	59762766	60228402	109024	574660	109024	FALSE	FGGY carbohydrate kinase domain containing [Source:HGNC Symbol;Acc:HGNC:25610]	0	5
rs835422	1	59862009	A	G	0.6723	1	0.0199121	0.00351039	32.18	1.4e-08	7.854	1:59862009:A:G	as_metal	41570 days, 21:09:00	1	59862009	FGGY	59762766	60228402	99243	366393	0	TRUE	FGGY carbohydrate kinase domain containing [Source:HGNC Symbol;Acc:HGNC:25610]	3	5
rs12727441	1	87915254	T	C	0.637664	1	-0.0336327	0.00513015	42.98	5.5e-11	10.26	1:87915254:T:C	resint_AVACM2	61052 days, 7:14:00	1	87915254	LMO4	87794563	87814606	120691	100648	100648	FALSE	LIM domain only 4 [Source:HGNC Symbol;Acc:HGNC:6644]	0	6
rs10782600	1	87893268	A	G	0.5791	1	0.0290512	0.00395905	53.84	2.2e-13	12.66	1:87893268:A:G	as_metal	61037 days, 0:48:00	1	87893268	LMO4	87794563	87814606	98705	78662	78662	FALSE	LIM domain only 4 [Source:HGNC Symbol;Acc:HGNC:6644]	3	6
rs786906	1	89271574	T	C	0.452903	1	-0.0361993	0.0049539	53.4	2.7e-13	12.57	1:89271574:T:C	resint_AVACM2	61994 days, 4:34:00	1	89271574	PKN2	89149956	89301938	121618	30364	0	TRUE	protein kinase N2 [Source:HGNC Symbol;Acc:HGNC:9406]	0	7
rs786906	1	89271574	T	C	0.387	1	0.0207383	0.00338291	37.58	8.8e-10	9.056	1:89271574:T:C	as_metal	61994 days, 4:34:00	1	89271574	PKN2	89149956	89301938	121618	30364	0	TRUE	protein kinase N2 [Source:HGNC Symbol;Acc:HGNC:9406]	3	7
rs7543039	1	100049648	C	T	0.495309	1	0.0457673	0.00493209	86.11	1.7e-20	19.77	1:100049648:C:T	resint_AVACM2	69478 days, 23:08:00	1	100049648	PALMD	100111669	100160091	62021	110443	62021	FALSE	palmdelphin [Source:HGNC Symbol;Acc:HGNC:15846]	0	8
rs11166276	1	100045239	C	T	0.495422	1	-0.0485084	0.00424365	130.7	2.9e-30	29.54	1:100045239:C:T	resint_systole_pos_MeanPeakGradientMMHg_aa	69475 days, 21:39:00	1	100045239	PALMD	100111669	100160091	66430	114852	66430	FALSE	palmdelphin [Source:HGNC Symbol;Acc:HGNC:15846]	1	8
rs7543130	1	100049785	C	A	0.495543	1	-0.0491813	0.00429693	131	2.5e-30	29.6	1:100049785:C:A	resint_peak_velocity_aa	69479 days, 1:25:00	1	100049785	PALMD	100111669	100160091	61884	110306	61884	FALSE	palmdelphin [Source:HGNC Symbol;Acc:HGNC:15846]	2	8
rs11166276	1	100045239	C	T	0.5865	1	-0.0578455	0.00334583	298.9	5.7e-67	66.24	1:100045239:C:T	as_metal	69475 days, 21:39:00	1	100045239	PALMD	100111669	100160091	66430	114852	66430	FALSE	palmdelphin [Source:HGNC Symbol;Acc:HGNC:15846]	3	8
rs11205303	1	149906413	T	C	0.597584	1	0.0329755	0.00502858	43	5.5e-11	10.26	1:149906413:T:C	resint_AVACM2	104101 days, 17:13:00	1	149906413	MTMR11	149900543	149908772	5870	2359	0	TRUE	myotubularin related protein 11 [Source:HGNC Symbol;Acc:HGNC:24307]	0	9
rs11205303	1	149906413	T	C	0.597589	1	-0.0382178	0.00432668	78.02	1e-18	18	1:149906413:T:C	resint_systole_pos_MeanPeakGradientMMHg_aa	104101 days, 17:13:00	1	149906413	MTMR11	149900543	149908772	5870	2359	0	TRUE	myotubularin related protein 11 [Source:HGNC Symbol;Acc:HGNC:24307]	1	9
rs11205303	1	149906413	T	C	0.597589	1	-0.0384289	0.00438101	76.94	1.8e-18	17.74	1:149906413:T:C	resint_peak_velocity_aa	104101 days, 17:13:00	1	149906413	MTMR11	149900543	149908772	5870	2359	0	TRUE	myotubularin related protein 11 [Source:HGNC Symbol;Acc:HGNC:24307]	2	9
rs11205303	1	149906413	T	C	0.523	1	-0.0275178	0.00329887	69.58	7.3e-17	16.14	1:149906413:T:C	as_metal	104101 days, 17:13:00	1	149906413	MTMR11	149900543	149908772	5870	2359	0	TRUE	myotubularin related protein 11 [Source:HGNC Symbol;Acc:HGNC:24307]	3	9
rs17550940	1	170657335	A	C	0.710768	1	0.0477307	0.00562669	71.96	2.2e-17	16.66	1:170657335:A:C	resint_AVACM2	118512 days, 1:55:00	1	170657335	PRRX1	170633272	170708562	24063	51227	0	TRUE	paired related homeobox 1 [Source:HGNC Symbol;Acc:HGNC:9142]	0	10
rs17550940	1	170657335	A	C	0.710761	1	-0.0422198	0.00494961	72.76	1.5e-17	16.82	1:170657335:A:C	resint_systole_pos_MeanPeakGradientMMHg_aa	118512 days, 1:55:00	1	170657335	PRRX1	170633272	170708562	24063	51227	0	TRUE	paired related homeobox 1 [Source:HGNC Symbol;Acc:HGNC:9142]	1	10
rs17550940	1	170657335	A	C	0.710761	1	-0.0436814	0.00501285	75.93	2.9e-18	17.54	1:170657335:A:C	resint_peak_velocity_aa	118512 days, 1:55:00	1	170657335	PRRX1	170633272	170708562	24063	51227	0	TRUE	paired related homeobox 1 [Source:HGNC Symbol;Acc:HGNC:9142]	2	10
rs17550940	1	170657335	A	C	0.5812	1	-0.0424543	0.00381213	124	8.3e-29	28.08	1:170657335:A:C	as_metal	118512 days, 1:55:00	1	170657335	PRRX1	170633272	170708562	24063	51227	0	TRUE	paired related homeobox 1 [Source:HGNC Symbol;Acc:HGNC:9142]	3	10
rs78444298	1	184672098	G	A	0.981173	1	0.14608	0.0181434	64.83	8.2e-16	15.09	1:184672098:G:A	resint_AVACM2	128244 days, 13:18:00	1	184672098	EDEM3	184659371	184723992	12727	51894	0	TRUE	ER degradation enhancing alpha-mannosidase like protein 3 [Source:HGNC Symbol;Acc:HGNC:16787]	0	11
rs631556	1	201743185	G	A	0.607579	1	0.035587	0.0050516	49.63	1.9e-12	11.72	1:201743185:G:A	resint_AVACM2	140099 days, 11:25:00	1	201743185	NAV1	201508255	201796097	234930	52912	0	TRUE	neuron navigator 1 [Source:HGNC Symbol;Acc:HGNC:15989]	0	12
rs516705	1	201743938	G	A	0.607426	1	-0.0342149	0.00434698	61.95	3.5e-15	14.46	1:201743938:G:A	resint_systole_pos_MeanPeakGradientMMHg_aa	140099 days, 23:58:00	1	201743938	NAV1	201508255	201796097	235683	52159	0	TRUE	neuron navigator 1 [Source:HGNC Symbol;Acc:HGNC:15989]	1	12
rs516705	1	201743938	G	A	0.607426	1	-0.0345418	0.00440157	61.59	4.2e-15	14.38	1:201743938:G:A	resint_peak_velocity_aa	140099 days, 23:58:00	1	201743938	NAV1	201508255	201796097	235683	52159	0	TRUE	neuron navigator 1 [Source:HGNC Symbol;Acc:HGNC:15989]	2	12
rs631556	1	201743185	G	A	0.67	1	-0.0341191	0.00350793	94.6	2.3e-22	21.64	1:201743185:G:A	as_metal	140099 days, 11:25:00	1	201743185	NAV1	201508255	201796097	234930	52912	0	TRUE	neuron navigator 1 [Source:HGNC Symbol;Acc:HGNC:15989]	3	12
rs3851294	1	205130413	A	G	0.089879	1	0.0480626	0.00862191	31.07	2.5e-08	7.602	1:205130413:A:G	resint_AVACM2	142451 days, 17:13:00	1	205130413	DSTYK	205111633	205180830	18780	50417	0	TRUE	dual serine/threonine and tyrosine protein kinase [Source:HGNC Symbol;Acc:HGNC:29043]	0	13
rs12023502	1	217356480	C	T	0.738494	1	0.0320924	0.00580532	30.56	3.2e-08	7.495	1:217356480:C:T	resint_AVACM2	150942 days, 1:00:00	1	217356480	GPATCH2	217600334	217804432	243854	447952	243854	FALSE	G-patch domain containing 2 [Source:HGNC Symbol;Acc:HGNC:25499]	0	14
rs2221285	1	217356401	C	T	0.738631	1	-0.0282747	0.0051729	29.88	4.6e-08	7.337	1:217356401:C:T	resint_peak_velocity_aa	150941 days, 23:41:00	1	217356401	GPATCH2	217600334	217804432	243933	448031	243933	FALSE	G-patch domain containing 2 [Source:HGNC Symbol;Acc:HGNC:25499]	2	14
rs112369231	1	218519367	T	C	0.73031	1	-0.0322775	0.00574812	31.53	2e-08	7.699	1:218519367:T:C	resint_AVACM2	151749 days, 14:27:00	1	218519367	TGFB2	218518678	218617961	689	98594	0	TRUE	transforming growth factor beta 2 [Source:HGNC Symbol;Acc:HGNC:11768]	0	15
rs3897821	1	243420388	A	G	0.668418	1	-0.0333487	0.00523796	40.54	1.9e-10	9.721	1:243420388:A:G	resint_AVACM2	169041 days, 23:28:00	1	243420388	SDCCAG8	243419343	243663393	1045	243005	0	TRUE	SHH signaling and ciliogenesis regulator SDCCAG8 [Source:HGNC Symbol;Acc:HGNC:10671]	0	16
rs10926988	1	243483279	A	T	0.70058	1	0.0333914	0.00489941	46.45	9.4e-12	11.03	1:243483279:A:T	resint_systole_pos_MeanPeakGradientMMHg_aa	169085 days, 15:39:00	1	243483279	SDCCAG8	243419343	243663393	63936	180114	0	TRUE	SHH signaling and ciliogenesis regulator SDCCAG8 [Source:HGNC Symbol;Acc:HGNC:10671]	1	16
rs10926988	1	243483279	A	T	0.70058	1	0.0337578	0.004962	46.28	1e-11	11	1:243483279:A:T	resint_peak_velocity_aa	169085 days, 15:39:00	1	243483279	SDCCAG8	243419343	243663393	63936	180114	0	TRUE	SHH signaling and ciliogenesis regulator SDCCAG8 [Source:HGNC Symbol;Acc:HGNC:10671]	2	16
rs10926988	1	243483279	A	T	0.657	1	0.0320305	0.00396084	65.4	6.1e-16	15.21	1:243483279:A:T	as_metal	169085 days, 15:39:00	1	243483279	SDCCAG8	243419343	243663393	63936	180114	0	TRUE	SHH signaling and ciliogenesis regulator SDCCAG8 [Source:HGNC Symbol;Acc:HGNC:10671]	3	16
rs389411	2	7152585	C	T	0.64414	1	-0.0392973	0.00519575	57.2	3.9e-14	13.41	2:7152585:C:T	resint_AVACM2	4967 days, 3:45:00	2	7152585	RNF144A	7057543	7184310	95042	31725	0	TRUE	ring finger protein 144A [Source:HGNC Symbol;Acc:HGNC:20457]	0	17
rs309306	2	7160490	C	T	0.563689	1	0.0354733	0.00434	66.81	3e-16	15.52	2:7160490:C:T	resint_systole_pos_MeanPeakGradientMMHg_aa	4972 days, 15:30:00	2	7160490	RNF144A	7057543	7184310	102947	23820	0	TRUE	ring finger protein 144A [Source:HGNC Symbol;Acc:HGNC:20457]	1	17
rs309306	2	7160490	C	T	0.563689	1	0.0358921	0.00439475	66.7	3.2e-16	15.49	2:7160490:C:T	resint_peak_velocity_aa	4972 days, 15:30:00	2	7160490	RNF144A	7057543	7184310	102947	23820	0	TRUE	ring finger protein 144A [Source:HGNC Symbol;Acc:HGNC:20457]	2	17
rs309306	2	7160490	C	T	0.6159	1	0.033435	0.00350176	91.17	1.3e-21	20.89	2:7160490:C:T	as_metal	4972 days, 15:30:00	2	7160490	RNF144A	7057543	7184310	102947	23820	0	TRUE	ring finger protein 144A [Source:HGNC Symbol;Acc:HGNC:20457]	3	17
rs62139062	2	65498898	G	T	0.740482	1	0.0497352	0.00581968	73.03	1.3e-17	16.89	2:65498898:G:T	resint_AVACM2	45485 days, 10:18:00	2	65498898	ACTR2	65454965	65498387	43933	511	511	FALSE	actin related protein 2 [Source:HGNC Symbol;Acc:HGNC:169]	0	18
rs62139062	2	65498898	G	T	0.740474	1	-0.0420136	0.00511936	67.35	2.3e-16	15.64	2:65498898:G:T	resint_systole_pos_MeanPeakGradientMMHg_aa	45485 days, 10:18:00	2	65498898	ACTR2	65454965	65498387	43933	511	511	FALSE	actin related protein 2 [Source:HGNC Symbol;Acc:HGNC:169]	1	18
rs62139062	2	65498898	G	T	0.740474	1	-0.0439652	0.00518477	71.91	2.3e-17	16.64	2:65498898:G:T	resint_peak_velocity_aa	45485 days, 10:18:00	2	65498898	ACTR2	65454965	65498387	43933	511	511	FALSE	actin related protein 2 [Source:HGNC Symbol;Acc:HGNC:169]	2	18
rs62139062	2	65498898	G	T	0.7541	1	-0.0402384	0.00436757	84.88	3.2e-20	19.49	2:65498898:G:T	as_metal	45485 days, 10:18:00	2	65498898	ACTR2	65454965	65498387	43933	511	511	FALSE	actin related protein 2 [Source:HGNC Symbol;Acc:HGNC:169]	3	18
rs7593336	2	145836429	G	A	0.394151	1	-0.0495796	0.00504625	96.53	8.8e-23	22.06	2:145836429:G:A	resint_AVACM2	101275 days, 9:09:00	2	145836429	ZEB2	145141648	145277686	694781	558743	558743	FALSE	**Greater than 500000 bases from SNP** zinc finger E-box binding homeobox 2 [Source:HGNC Symbol;Acc:HGNC:14881]	0	19
rs7593336	2	145836429	G	A	0.394138	1	0.0572188	0.00434191	173.7	1.2e-39	38.92	2:145836429:G:A	resint_systole_pos_MeanPeakGradientMMHg_aa	101275 days, 9:09:00	2	145836429	ZEB2	145141648	145277686	694781	558743	558743	FALSE	**Greater than 500000 bases from SNP** zinc finger E-box binding homeobox 2 [Source:HGNC Symbol;Acc:HGNC:14881]	1	19
rs7593336	2	145836429	G	A	0.394138	1	0.0579292	0.00439643	173.6	1.2e-39	38.92	2:145836429:G:A	resint_peak_velocity_aa	101275 days, 9:09:00	2	145836429	ZEB2	145141648	145277686	694781	558743	558743	FALSE	**Greater than 500000 bases from SNP** zinc finger E-box binding homeobox 2 [Source:HGNC Symbol;Acc:HGNC:14881]	2	19
rs7593336	2	145836429	G	A	0.5305	1	0.0485015	0.00330153	215.8	7.4e-49	48.13	2:145836429:G:A	as_metal	101275 days, 9:09:00	2	145836429	ZEB2	145141648	145277686	694781	558743	558743	FALSE	**Greater than 500000 bases from SNP** zinc finger E-box binding homeobox 2 [Source:HGNC Symbol;Acc:HGNC:14881]	3	19
rs28393182	3	37043459	T	G	0.554316	1	-0.0281983	0.00513239	30.19	3.9e-08	7.409	3:37043459:T:G	resint_AVACM2	25724 days, 17:59:00	3	37043459	MLH1	37035009	37092337	8450	48878	0	TRUE	mutL homolog 1 [Source:HGNC Symbol;Acc:HGNC:7127]	0	20
rs28393182	3	37043459	T	G	0.554331	1	0.0297775	0.00451463	43.5	4.2e-11	10.38	3:37043459:T:G	resint_systole_pos_MeanPeakGradientMMHg_aa	25724 days, 17:59:00	3	37043459	MLH1	37035009	37092337	8450	48878	0	TRUE	mutL homolog 1 [Source:HGNC Symbol;Acc:HGNC:7127]	1	20
rs28393182	3	37043459	T	G	0.554331	1	0.0304118	0.00457231	44.24	2.9e-11	10.54	3:37043459:T:G	resint_peak_velocity_aa	25724 days, 17:59:00	3	37043459	MLH1	37035009	37092337	8450	48878	0	TRUE	mutL homolog 1 [Source:HGNC Symbol;Acc:HGNC:7127]	2	20
rs6550448	3	37108896	T	A	0.6095	1	0.0241841	0.00385407	39.38	3.5e-10	9.456	3:37108896:T:A	as_metal	25770 days, 4:36:00	3	37108896	LRRFIP2	37094117	37216073	14779	107177	0	TRUE	LRR binding FLII interacting protein 2 [Source:HGNC Symbol;Acc:HGNC:6703]	3	20
rs2139861	3	153731594	T	C	0.241473	1	-0.034079	0.00576185	34.98	3.3e-09	8.481	3:153731594:T:C	resint_AVACM2	106758 days, 4:14:00	3	153731594	ARHGEF26	153839179	153975614	107585	244020	107585	FALSE	Rho guanine nucleotide exchange factor 26 [Source:HGNC Symbol;Acc:HGNC:24490]	0	21
rs12490468	3	153860857	G	A	0.876236	1	0.0420658	0.00644293	42.63	6.6e-11	10.18	3:153860857:G:A	resint_systole_pos_MeanPeakGradientMMHg_aa	106847 days, 22:37:00	3	153860857	ARHGEF26	153839179	153975614	21678	114757	0	TRUE	Rho guanine nucleotide exchange factor 26 [Source:HGNC Symbol;Acc:HGNC:24490]	1	21
rs3906747	3	153887179	T	C	0.885458	1	0.0453364	0.00674597	45.17	1.8e-11	10.74	3:153887179:T:C	resint_peak_velocity_aa	106866 days, 5:19:00	3	153887179	ARHGEF26	153839179	153975614	48000	88435	0	TRUE	Rho guanine nucleotide exchange factor 26 [Source:HGNC Symbol;Acc:HGNC:24490]	2	21
rs13058971	3	153762100	G	A	0.459	1	0.0249044	0.00330652	56.73	5e-14	13.3	3:153762100:G:A	as_metal	106779 days, 8:40:00	3	153762100	ARHGEF26	153839179	153975614	77079	213514	77079	FALSE	Rho guanine nucleotide exchange factor 26 [Source:HGNC Symbol;Acc:HGNC:24490]	3	21
rs1344555	3	169300219	C	T	0.792946	1	-0.0367266	0.00619293	35.17	3e-09	8.523	3:169300219:C:T	resint_AVACM2	117569 days, 17:19:00	3	169300219	MECOM	168801295	169381500	498924	81281	0	TRUE	MDS1 and EVI1 complex locus [Source:HGNC Symbol;Acc:HGNC:3498]	0	22
rs59030006	3	169207475	C	T	0.489216	1	-0.029123	0.00424446	47.08	6.8e-12	11.17	3:169207475:C:T	resint_systole_pos_MeanPeakGradientMMHg_aa	117505 days, 7:35:00	3	169207475	MECOM	168801295	169381500	406180	174025	0	TRUE	MDS1 and EVI1 complex locus [Source:HGNC Symbol;Acc:HGNC:3498]	1	22
rs59030006	3	169207475	C	T	0.489216	1	-0.0288825	0.00429776	45.16	1.8e-11	10.74	3:169207475:C:T	resint_peak_velocity_aa	117505 days, 7:35:00	3	169207475	MECOM	168801295	169381500	406180	174025	0	TRUE	MDS1 and EVI1 complex locus [Source:HGNC Symbol;Acc:HGNC:3498]	2	22
rs59030006	3	169207475	C	T	0.5832	1	-0.0286155	0.00334197	73.32	1.1e-17	16.96	3:169207475:C:T	as_metal	117505 days, 7:35:00	3	169207475	MECOM	168801295	169381500	406180	174025	0	TRUE	MDS1 and EVI1 complex locus [Source:HGNC Symbol;Acc:HGNC:3498]	3	22
rs1706003	3	194299967	G	T	0.542062	1	-0.0308468	0.00497742	38.41	5.7e-10	9.244	3:194299967:G:T	resint_AVACM2	134930 days, 15:47:00	3	194299967	TMEM44	194308407	194354148	8440	54181	8440	FALSE	transmembrane protein 44 [Source:HGNC Symbol;Acc:HGNC:25120]	0	23
rs1706003	3	194299967	G	T	0.542053	1	0.0333644	0.00429804	60.26	8.3e-15	14.08	3:194299967:G:T	resint_systole_pos_MeanPeakGradientMMHg_aa	134930 days, 15:47:00	3	194299967	TMEM44	194308407	194354148	8440	54181	8440	FALSE	transmembrane protein 44 [Source:HGNC Symbol;Acc:HGNC:25120]	1	23
rs1706003	3	194299967	G	T	0.542053	1	0.0346683	0.00435218	63.45	1.6e-15	14.8	3:194299967:G:T	resint_peak_velocity_aa	134930 days, 15:47:00	3	194299967	TMEM44	194308407	194354148	8440	54181	8440	FALSE	transmembrane protein 44 [Source:HGNC Symbol;Acc:HGNC:25120]	2	23
rs1706003	3	194299967	G	T	0.577	1	0.0317845	0.00340705	87.03	1.1e-20	19.96	3:194299967:G:T	as_metal	134930 days, 15:47:00	3	194299967	TMEM44	194308407	194354148	8440	54181	8440	FALSE	transmembrane protein 44 [Source:HGNC Symbol;Acc:HGNC:25120]	3	23
rs12509421	4	7929512	T	C	0.579955	1	0.0456695	0.00499617	83.56	6.2e-20	19.21	4:7929512:T:C	resint_AVACM2	5506 days, 18:32:00	4	7929512	AFAP1	7760441	7941588	169071	12076	0	TRUE	actin filament associated protein 1 [Source:HGNC Symbol;Acc:HGNC:24017]	0	24
rs12509421	4	7929512	T	C	0.579953	1	-0.0333734	0.00429879	60.27	8.3e-15	14.08	4:7929512:T:C	resint_systole_pos_MeanPeakGradientMMHg_aa	5506 days, 18:32:00	4	7929512	AFAP1	7760441	7941588	169071	12076	0	TRUE	actin filament associated protein 1 [Source:HGNC Symbol;Acc:HGNC:24017]	1	24
rs12509421	4	7929512	T	C	0.579953	1	-0.0348898	0.00435277	64.25	1.1e-15	14.96	4:7929512:T:C	resint_peak_velocity_aa	5506 days, 18:32:00	4	7929512	AFAP1	7760441	7941588	169071	12076	0	TRUE	actin filament associated protein 1 [Source:HGNC Symbol;Acc:HGNC:24017]	2	24
rs12509421	4	7929512	T	C	0.5064	1	-0.0271423	0.00329565	67.83	1.8e-16	15.74	4:7929512:T:C	as_metal	5506 days, 18:32:00	4	7929512	AFAP1	7760441	7941588	169071	12076	0	TRUE	actin filament associated protein 1 [Source:HGNC Symbol;Acc:HGNC:24017]	3	24
rs7689569	4	55096398	G	A	0.78223	1	0.0411225	0.0059747	47.37	5.9e-12	11.23	4:55096398:G:A	resint_AVACM2	38261 days, 13:18:00	4	55096398	PDGFRA	55095460	55164412	938	68014	0	TRUE	platelet derived growth factor receptor alpha [Source:HGNC Symbol;Acc:HGNC:8803]	0	25
rs7679903	4	55097373	T	C	0.780971	1	-0.0363248	0.00513007	50.14	1.4e-12	11.85	4:55097373:T:C	resint_systole_pos_MeanPeakGradientMMHg_aa	38262 days, 5:33:00	4	55097373	PDGFRA	55095460	55164412	1913	67039	0	TRUE	platelet derived growth factor receptor alpha [Source:HGNC Symbol;Acc:HGNC:8803]	1	25
rs4368668	4	55098954	A	G	0.781159	1	-0.0367116	0.00519609	49.92	1.6e-12	11.8	4:55098954:A:G	resint_peak_velocity_aa	38263 days, 7:54:00	4	55098954	PDGFRA	55095460	55164412	3494	65458	0	TRUE	platelet derived growth factor receptor alpha [Source:HGNC Symbol;Acc:HGNC:8803]	2	25
rs4864861	4	55097685	C	T	0.824	1	-0.03571	0.00432669	68.12	1.5e-16	15.82	4:55097685:C:T	as_metal	38262 days, 10:45:00	4	55097685	PDGFRA	55095460	55164412	2225	66727	0	TRUE	platelet derived growth factor receptor alpha [Source:HGNC Symbol;Acc:HGNC:8803]	3	25
rs12710823	4	86718850	A	G	0.211331	1	-0.0405201	0.00609325	44.22	2.9e-11	10.54	4:86718850:A:G	resint_AVACM2	60221 days, 14:10:00	4	86718850	ARHGAP24	86396303	86923819	322547	204969	0	TRUE	Rho GTPase activating protein 24 [Source:HGNC Symbol;Acc:HGNC:25361]	0	26
rs12710823	4	86718850	A	G	0.211333	1	0.0332737	0.00527201	39.83	2.8e-10	9.553	4:86718850:A:G	resint_systole_pos_MeanPeakGradientMMHg_aa	60221 days, 14:10:00	4	86718850	ARHGAP24	86396303	86923819	322547	204969	0	TRUE	Rho GTPase activating protein 24 [Source:HGNC Symbol;Acc:HGNC:25361]	1	26
rs12710823	4	86718850	A	G	0.211333	1	0.0344579	0.00533852	41.66	1.1e-10	9.959	4:86718850:A:G	resint_peak_velocity_aa	60221 days, 14:10:00	4	86718850	ARHGAP24	86396303	86923819	322547	204969	0	TRUE	Rho GTPase activating protein 24 [Source:HGNC Symbol;Acc:HGNC:25361]	2	26
rs12710823	4	86718850	A	G	0.3493	1	0.0238759	0.00357251	44.67	2.3e-11	10.64	4:86718850:A:G	as_metal	60221 days, 14:10:00	4	86718850	ARHGAP24	86396303	86923819	322547	204969	0	TRUE	Rho GTPase activating protein 24 [Source:HGNC Symbol;Acc:HGNC:25361]	3	26
rs7678555	4	120909501	A	C	0.707824	1	0.0443968	0.00542247	67.04	2.7e-16	15.57	4:120909501:A:C	resint_AVACM2	83965 days, 2:21:00	4	120909501	MAD2L1	120976778	120988003	67277	78502	67277	FALSE	mitotic arrest deficient 2 like 1 [Source:HGNC Symbol;Acc:HGNC:6763]	0	27
rs111346133	4	120917346	T	G	0.68277	1	-0.0322311	0.00455897	49.98	1.6e-12	11.8	4:120917346:T:G	resint_systole_pos_MeanPeakGradientMMHg_aa	83970 days, 13:06:00	4	120917346	MAD2L1	120976778	120988003	59432	70657	59432	FALSE	mitotic arrest deficient 2 like 1 [Source:HGNC Symbol;Acc:HGNC:6763]	1	27
rs111346133	4	120917346	T	G	0.68277	1	-0.0335679	0.00461622	52.88	3.5e-13	12.46	4:120917346:T:G	resint_peak_velocity_aa	83970 days, 13:06:00	4	120917346	MAD2L1	120976778	120988003	59432	70657	59432	FALSE	mitotic arrest deficient 2 like 1 [Source:HGNC Symbol;Acc:HGNC:6763]	2	27
rs111346133	4	120917346	T	G	0.5799	1	-0.0252566	0.00333828	57.24	3.9e-14	13.41	4:120917346:T:G	as_metal	83970 days, 13:06:00	4	120917346	MAD2L1	120976778	120988003	59432	70657	59432	FALSE	mitotic arrest deficient 2 like 1 [Source:HGNC Symbol;Acc:HGNC:6763]	3	27
rs149879035	5	82844579	G	A	0.988028	1	0.12441	0.0226733	30.11	4.1e-08	7.387	5:82844579:G:A	resint_AVACM2	57531 days, 3:59:00	5	82844579	VCAN	82767563	82878121	77016	33542	0	TRUE	versican [Source:HGNC Symbol;Acc:HGNC:2464]	0	28
rs116021203	5	82686571	G	C	0.9882	1	-0.0993077	0.0174122	32.53	1.2e-08	7.921	5:82686571:G:C	as_metal	57421 days, 10:31:00	5	82686571	XRCC4	82373366	82649579	313205	36992	36992	FALSE	X-ray repair cross complementing 4 [Source:HGNC Symbol;Acc:HGNC:12831]	3	28
rs79621178	5	108091191	G	C	0.915427	1	-0.088325	0.0091682	92.81	5.8e-22	21.24	5:108091191:G:C	resint_AVACM2	75063 days, 12:51:00	5	108091191	FER	108083598	108532542	7593	441351	0	TRUE	FER tyrosine kinase [Source:HGNC Symbol;Acc:HGNC:3655]	0	29
rs10223256	5	108042193	A	C	0.708666	1	0.0344639	0.00466955	54.47	1.6e-13	12.8	5:108042193:A:C	resint_systole_pos_MeanPeakGradientMMHg_aa	75029 days, 12:13:00	5	108042193	FER	108083598	108532542	41405	490349	41405	FALSE	FER tyrosine kinase [Source:HGNC Symbol;Acc:HGNC:3655]	1	29
rs10223256	5	108042193	A	C	0.708666	1	0.035489	0.00472818	56.34	6.1e-14	13.21	5:108042193:A:C	resint_peak_velocity_aa	75029 days, 12:13:00	5	108042193	FER	108083598	108532542	41405	490349	41405	FALSE	FER tyrosine kinase [Source:HGNC Symbol;Acc:HGNC:3655]	2	29
rs10223256	5	108042193	A	C	0.6047	1	0.0267221	0.0033701	62.87	2.2e-15	14.66	5:108042193:A:C	as_metal	75029 days, 12:13:00	5	108042193	FER	108083598	108532542	41405	490349	41405	FALSE	FER tyrosine kinase [Source:HGNC Symbol;Acc:HGNC:3655]	3	29
rs1864046	5	122740921	G	T	0.730043	1	-0.0344965	0.00574671	36.03	1.9e-09	8.721	5:122740921:G:T	resint_AVACM2	85236 days, 23:01:00	5	122740921	CEP120	122680586	122759097	60335	18176	0	TRUE	centrosomal protein 120 [Source:HGNC Symbol;Acc:HGNC:26690]	0	30
rs7725897	5	122676371	C	T	0.8202	1	-0.0247151	0.00429063	33.18	8.4e-09	8.076	5:122676371:C:T	as_metal	85192 days, 3:11:00	5	122676371	CEP120	122680586	122759097	4215	82726	4215	FALSE	centrosomal protein 120 [Source:HGNC Symbol;Acc:HGNC:26690]	3	30
rs9470649	6	11981991	G	T	0.885644	1	0.0433893	0.00781662	30.81	2.8e-08	7.553	6:11981991:G:T	resint_AVACM2	8321 days, 1:51:00	6	11981991	HIVEP1	12012545	12165232	30554	183241	30554	FALSE	HIVEP zinc finger 1 [Source:HGNC Symbol;Acc:HGNC:4920]	0	31
rs80036911	6	16472975	C	T	0.987807	1	0.129788	0.0226666	32.79	1e-08	8	6:16472975:C:T	resint_AVACM2	11439 days, 19:35:00	6	16472975	ATXN1	16299343	16761691	173632	288716	0	TRUE	ataxin 1 [Source:HGNC Symbol;Acc:HGNC:10548]	0	32
rs3130294	6	32178773	T	C	0.527349	1	0.0282942	0.00493927	32.81	1e-08	8	6:32178773:T:C	resint_AVACM2	22346 days, 14:53:00	6	32178773	NOTCH4	32162620	32191844	16153	13071	0	TRUE	notch receptor 4 [Source:HGNC Symbol;Acc:HGNC:7884]	0	33
rs3134950	6	32127477	C	A	0.375743	1	-0.0296117	0.00438091	45.69	1.4e-11	10.85	6:32127477:C:A	resint_systole_pos_MeanPeakGradientMMHg_aa	22310 days, 23:57:00	6	32127477	PPT2	32121918	32131452	5559	3975	0	TRUE	palmitoyl-protein thioesterase 2 [Source:HGNC Symbol;Acc:HGNC:9326]	1	33
rs3134950	6	32127477	C	A	0.375743	1	-0.0301201	0.00443592	46.1	1.1e-11	10.96	6:32127477:C:A	resint_peak_velocity_aa	22310 days, 23:57:00	6	32127477	PPT2	32121918	32131452	5559	3975	0	TRUE	palmitoyl-protein thioesterase 2 [Source:HGNC Symbol;Acc:HGNC:9326]	2	33
rs3131295	6	32173257	G	A	0.6013	1	-0.0243061	0.00336517	52.17	5.1e-13	12.29	6:32173257:G:A	as_metal	22342 days, 18:57:00	6	32173257	NOTCH4	32162620	32191844	10637	18587	0	TRUE	notch receptor 4 [Source:HGNC Symbol;Acc:HGNC:7884]	3	33
rs4332004	6	149371612	A	T	0.636873	1	-0.0305959	0.00530464	33.27	8e-09	8.097	6:149371612:A:T	resint_AVACM2	103730 days, 12:52:00	6	149371612	UST	149068166	149398126	303446	26514	0	TRUE	uronyl 2-sulfotransferase [Source:HGNC Symbol;Acc:HGNC:17223]	0	34
rs9295128	6	160751531	G	T	0.984058	1	0.184752	0.0196879	88.06	6.3e-21	20.2	6:160751531:G:T	resint_AVACM2	111633 days, 6:11:00	6	160751531	SLC22A3	160769410	160873609	17879	122078	17879	FALSE	solute carrier family 22 member 3 [Source:HGNC Symbol;Acc:HGNC:10967]	0	35
rs10455872	6	161010118	A	G	0.922804	1	0.165618	0.00923911	321.3	7.4e-72	71.13	6:161010118:A:G	resint_AVACM2	111812 days, 19:58:00	6	161010118	LPA	160952514	161085307	57604	75189	0	TRUE	lipoprotein(a) [Source:HGNC Symbol;Acc:HGNC:6667]	0	35
rs9295128	6	160751531	G	T	0.984058	1	-0.169085	0.0169399	99.63	1.8e-23	22.74	6:160751531:G:T	resint_systole_pos_MeanPeakGradientMMHg_aa	111633 days, 6:11:00	6	160751531	SLC22A3	160769410	160873609	17879	122078	17879	FALSE	solute carrier family 22 member 3 [Source:HGNC Symbol;Acc:HGNC:10967]	1	35
rs145846934	6	160838582	A	G	0.994594	1	-0.171799	0.0306237	31.47	2e-08	7.699	6:160838582:A:G	resint_systole_pos_MeanPeakGradientMMHg_aa	111693 days, 17:02:00	6	160838582	SLC22A3	160769410	160873609	69172	35027	0	TRUE	solute carrier family 22 member 3 [Source:HGNC Symbol;Acc:HGNC:10967]	1	35
rs10455872	6	161010118	A	G	0.922798	1	-0.151823	0.00794921	364.8	2.6e-81	80.59	6:161010118:A:G	resint_systole_pos_MeanPeakGradientMMHg_aa	111812 days, 19:58:00	6	161010118	LPA	160952514	161085307	57604	75189	0	TRUE	lipoprotein(a) [Source:HGNC Symbol;Acc:HGNC:6667]	1	35
rs9295128	6	160751531	G	T	0.984058	1	-0.173365	0.0171526	102.2	5.1e-24	23.29	6:160751531:G:T	resint_peak_velocity_aa	111633 days, 6:11:00	6	160751531	SLC22A3	160769410	160873609	17879	122078	17879	FALSE	solute carrier family 22 member 3 [Source:HGNC Symbol;Acc:HGNC:10967]	2	35
rs145846934	6	160838582	A	G	0.994594	1	-0.17469	0.031015	31.72	1.8e-08	7.745	6:160838582:A:G	resint_peak_velocity_aa	111693 days, 17:02:00	6	160838582	SLC22A3	160769410	160873609	69172	35027	0	TRUE	solute carrier family 22 member 3 [Source:HGNC Symbol;Acc:HGNC:10967]	2	35
rs10455872	6	161010118	A	G	0.922798	1	-0.155421	0.00804902	372.8	4.5e-83	82.35	6:161010118:A:G	resint_peak_velocity_aa	111812 days, 19:58:00	6	161010118	LPA	160952514	161085307	57604	75189	0	TRUE	lipoprotein(a) [Source:HGNC Symbol;Acc:HGNC:6667]	2	35
rs9295128	6	160751531	G	T	0.9887	1	-0.215162	0.0155885	190.5	2.5e-43	42.6	6:160751531:G:T	as_metal	111633 days, 6:11:00	6	160751531	SLC22A3	160769410	160873609	17879	122078	17879	FALSE	solute carrier family 22 member 3 [Source:HGNC Symbol;Acc:HGNC:10967]	3	35
rs145846934	6	160838582	A	G	0.8508	1	-0.0373124	0.00528639	49.82	1.7e-12	11.77	6:160838582:A:G	as_metal	111693 days, 17:02:00	6	160838582	SLC22A3	160769410	160873609	69172	35027	0	TRUE	solute carrier family 22 member 3 [Source:HGNC Symbol;Acc:HGNC:10967]	3	35
rs147555597	6	160911596	G	A	0.9922	1	-0.123966	0.0187499	43.71	3.8e-11	10.42	6:160911596:G:A	as_metal	111744 days, 9:56:00	6	160911596	SLC22A3	160769410	160873609	142186	37987	37987	FALSE	solute carrier family 22 member 3 [Source:HGNC Symbol;Acc:HGNC:10967]	3	35
rs10455872	6	161010118	A	G	0.7883	1	-0.101658	0.00403338	635.3	3.6e-140	139.4	6:161010118:A:G	as_metal	111812 days, 19:58:00	6	161010118	LPA	160952514	161085307	57604	75189	0	TRUE	lipoprotein(a) [Source:HGNC Symbol;Acc:HGNC:6667]	3	35
rs113682621	7	19438382	G	T	0.652873	1	0.0478925	0.00517993	85.48	2.3e-20	19.64	7:19438382:G:T	resint_AVACM2	13499 days, 4:02:00	7	19438382	FERD3L	19184405	19185044	253977	253338	253338	FALSE	Fer3 like bHLH transcription factor [Source:HGNC Symbol;Acc:HGNC:16660]	0	36
rs113682621	7	19438382	G	T	0.652868	1	-0.0381997	0.00445688	73.46	1e-17	17	7:19438382:G:T	resint_systole_pos_MeanPeakGradientMMHg_aa	13499 days, 4:02:00	7	19438382	FERD3L	19184405	19185044	253977	253338	253338	FALSE	Fer3 like bHLH transcription factor [Source:HGNC Symbol;Acc:HGNC:16660]	1	36
rs113682621	7	19438382	G	T	0.652868	1	-0.0407413	0.00451285	81.5	1.8e-19	18.74	7:19438382:G:T	resint_peak_velocity_aa	13499 days, 4:02:00	7	19438382	FERD3L	19184405	19185044	253977	253338	253338	FALSE	Fer3 like bHLH transcription factor [Source:HGNC Symbol;Acc:HGNC:16660]	2	36
rs113682621	7	19438382	G	T	0.7049	1	-0.0354003	0.00361266	96.02	1.1e-22	21.96	7:19438382:G:T	as_metal	13499 days, 4:02:00	7	19438382	FERD3L	19184405	19185044	253977	253338	253338	FALSE	Fer3 like bHLH transcription factor [Source:HGNC Symbol;Acc:HGNC:16660]	3	36
rs1800797	7	22766221	A	G	0.405817	1	-0.049285	0.00502177	96.32	9.8e-23	22.01	7:22766221:A:G	resint_AVACM2	15810 days, 4:01:00	7	22766221	IL6	22766819	22771617	598	5396	598	FALSE	interleukin 6 [Source:HGNC Symbol;Acc:HGNC:6018]	0	37
rs1800797	7	22766221	A	G	0.40582	1	0.0495446	0.00432081	131.5	1.9e-30	29.72	7:22766221:A:G	resint_systole_pos_MeanPeakGradientMMHg_aa	15810 days, 4:01:00	7	22766221	IL6	22766819	22771617	598	5396	598	FALSE	interleukin 6 [Source:HGNC Symbol;Acc:HGNC:6018]	1	37
rs1474347	7	22768124	C	A	0.415303	1	0.0501135	0.00435976	132.1	1.4e-30	29.85	7:22768124:C:A	resint_peak_velocity_aa	15811 days, 11:44:00	7	22768124	IL6	22766819	22771617	1305	3493	0	TRUE	interleukin 6 [Source:HGNC Symbol;Acc:HGNC:6018]	2	37
rs2023718	7	22612164	C	T	0.7775	1	0.027604	0.00396151	48.55	3.2e-12	11.49	7:22612164:C:T	as_metal	15703 days, 4:24:00	7	22612164	STEAP1B	22459063	22539807	153101	72357	72357	FALSE	STEAP family member 1B [Source:HGNC Symbol;Acc:HGNC:41907]	3	37
rs1800797	7	22766221	A	G	0.4113	1	0.0490312	0.00334849	214.4	1.5e-48	47.82	7:22766221:A:G	as_metal	15810 days, 4:01:00	7	22766221	IL6	22766819	22771617	598	5396	598	FALSE	interleukin 6 [Source:HGNC Symbol;Acc:HGNC:6018]	3	37
rs10224131	7	35200804	G	A	0.565371	1	-0.0297505	0.00514835	33.39	7.5e-09	8.125	7:35200804:G:A	resint_AVACM2	24445 days, 7:04:00	7	35200804	TBX20	35242042	35293711	41238	92907	41238	FALSE	T-box transcription factor 20 [Source:HGNC Symbol;Acc:HGNC:11598]	0	38
rs10224131	7	35200804	G	A	0.565369	1	0.0256445	0.00452993	32.05	1.5e-08	7.824	7:35200804:G:A	resint_systole_pos_MeanPeakGradientMMHg_aa	24445 days, 7:04:00	7	35200804	TBX20	35242042	35293711	41238	92907	41238	FALSE	T-box transcription factor 20 [Source:HGNC Symbol;Acc:HGNC:11598]	1	38
rs10224131	7	35200804	G	A	0.565369	1	0.02776	0.00458782	36.61	1.4e-09	8.854	7:35200804:G:A	resint_peak_velocity_aa	24445 days, 7:04:00	7	35200804	TBX20	35242042	35293711	41238	92907	41238	FALSE	T-box transcription factor 20 [Source:HGNC Symbol;Acc:HGNC:11598]	2	38
rs4723398	7	35272923	C	T	0.573	1	0.0232105	0.00333108	48.55	3.2e-12	11.49	7:35272923:C:T	as_metal	24495 days, 9:03:00	7	35272923	TBX20	35242042	35293711	30881	20788	0	TRUE	T-box transcription factor 20 [Source:HGNC Symbol;Acc:HGNC:11598]	3	38
rs42044	7	92250140	T	G	0.732573	1	-0.0340984	0.00557127	37.46	9.3e-10	9.032	7:92250140:T:G	resint_AVACM2	64062 days, 21:20:00	7	92250140	CDK6	92234235	92465887	15905	215747	0	TRUE	cyclin dependent kinase 6 [Source:HGNC Symbol;Acc:HGNC:1777]	0	39
rs42046	7	92252203	C	G	0.6871	1	0.0253867	0.00405512	39.19	3.8e-10	9.42	7:92252203:C:G	as_metal	64064 days, 7:43:00	7	92252203	CDK6	92234235	92465887	17968	213684	0	TRUE	cyclin dependent kinase 6 [Source:HGNC Symbol;Acc:HGNC:1777]	3	39
rs38853	7	116356076	G	C	0.287576	1	-0.0378664	0.00563594	45.14	1.8e-11	10.74	7:116356076:G:C	resint_AVACM2	80803 days, 2:56:00	7	116356076	MET	116312250	116438431	43826	82355	0	TRUE	MET proto-oncogene, receptor tyrosine kinase [Source:HGNC Symbol;Acc:HGNC:7029]	0	40
rs38853	7	116356076	G	C	0.4745	1	0.0247579	0.00376541	43.23	4.9e-11	10.31	7:116356076:G:C	as_metal	80803 days, 2:56:00	7	116356076	MET	116312250	116438431	43826	82355	0	TRUE	MET proto-oncogene, receptor tyrosine kinase [Source:HGNC Symbol;Acc:HGNC:7029]	3	40
rs75672964	7	131321010	C	T	0.957106	1	0.067993	0.0121704	31.21	2.3e-08	7.638	7:131321010:C:T	resint_AVACM2	91195 days, 10:30:00	7	131321010	PODXL	131185030	131241387	135980	79623	79623	FALSE	podocalyxin like [Source:HGNC Symbol;Acc:HGNC:9171]	0	41
rs75672964	7	131321010	C	T	0.9551	1	-0.0530315	0.00795661	44.42	2.6e-11	10.59	7:131321010:C:T	as_metal	91195 days, 10:30:00	7	131321010	PODXL	131185030	131241387	135980	79623	79623	FALSE	podocalyxin like [Source:HGNC Symbol;Acc:HGNC:9171]	3	41
rs11762978	7	150610100	A	G	0.660052	1	-0.033548	0.00538574	38.8	4.7e-10	9.328	7:150610100:A:G	resint_AVACM2	104590 days, 15:20:00	7	150610100	KCNH2	150642049	150675409	31949	65309	31949	FALSE	potassium voltage-gated channel subfamily H member 2 [Source:HGNC Symbol;Acc:HGNC:6251]	0	42
rs6977416	7	150542711	G	A	0.7063	1	0.0212686	0.00361767	34.56	4.1e-09	8.387	7:150542711:G:A	as_metal	104543 days, 20:11:00	7	150542711	AOC1	150549605	150558592	6894	15881	6894	FALSE	amine oxidase copper containing 1 [Source:HGNC Symbol;Acc:HGNC:80]	3	42
rs330057	8	9089793	C	T	0.507646	1	-0.0318173	0.00493245	41.61	1.1e-10	9.959	8:9089793:C:T	resint_AVACM2	6312 days, 16:33:00	8	9089793	PPP1R3B	8993765	9008168	96028	81625	81625	FALSE	protein phosphatase 1 regulatory subunit 3B [Source:HGNC Symbol;Acc:HGNC:14942]	0	43
rs35719208	8	105966314	C	T	0.812712	1	0.0433231	0.00660069	43.08	5.3e-11	10.28	8:105966314:C:T	resint_AVACM2	73588 days, 1:14:00	8	105966314	ZFPM2	106330666	106816767	364352	850453	364352	FALSE	zinc finger protein, FOG family member 2 [Source:HGNC Symbol;Acc:HGNC:16700]	0	44
rs7001844	8	105976862	T	C	0.810487	1	-0.0360017	0.00581697	38.3	6.1e-10	9.215	8:105976862:T:C	resint_systole_pos_MeanPeakGradientMMHg_aa	73595 days, 9:02:00	8	105976862	ZFPM2	106330666	106816767	353804	839905	353804	FALSE	zinc finger protein, FOG family member 2 [Source:HGNC Symbol;Acc:HGNC:16700]	1	44
rs7001844	8	105976862	T	C	0.810487	1	-0.0373836	0.00589162	40.26	2.2e-10	9.658	8:105976862:T:C	resint_peak_velocity_aa	73595 days, 9:02:00	8	105976862	ZFPM2	106330666	106816767	353804	839905	353804	FALSE	zinc finger protein, FOG family member 2 [Source:HGNC Symbol;Acc:HGNC:16700]	2	44
rs35719208	8	105966314	C	T	0.8074	1	-0.0354118	0.00495661	51.04	9e-13	12.05	8:105966314:C:T	as_metal	73588 days, 1:14:00	8	105966314	ZFPM2	106330666	106816767	364352	850453	364352	FALSE	zinc finger protein, FOG family member 2 [Source:HGNC Symbol;Acc:HGNC:16700]	3	44
rs7874500	9	88911408	C	G	0.541394	1	0.0305469	0.00534789	32.63	1.1e-08	7.959	9:88911408:C:G	resint_AVACM2	61744 days, 9:48:00	9	88911408	TUT7	88902648	88969325	8760	57917	0	TRUE	terminal uridylyl transferase 7 [Source:HGNC Symbol;Acc:HGNC:25817]	0	45
rs56094957	9	116217586	G	A	0.907273	1	-0.0478276	0.00854988	31.29	2.2e-08	7.658	9:116217586:G:A	resint_AVACM2	80707 days, 0:46:00	9	116217586	RGS3	116226007	116360018	8421	142432	8421	FALSE	regulator of G protein signaling 3 [Source:HGNC Symbol;Acc:HGNC:9999]	0	46
rs144051774	9	123674912	C	T	0.932795	1	-0.0605255	0.00984891	37.77	8e-10	9.097	9:123674912:C:T	resint_AVACM2	85885 days, 17:32:00	9	123674912	TRAF1	123664671	123689074	10241	14162	0	TRUE	TNF receptor associated factor 1 [Source:HGNC Symbol;Acc:HGNC:12031]	0	47
rs77584282	9	123672383	C	T	0.956	1	0.0475246	0.00803379	34.99	3.3e-09	8.481	9:123672383:C:T	as_metal	85883 days, 23:23:00	9	123672383	TRAF1	123664671	123689074	7712	16691	0	TRUE	TNF receptor associated factor 1 [Source:HGNC Symbol;Acc:HGNC:12031]	3	47
rs1757219	10	18510079	T	C	0.263005	1	0.0318684	0.00579464	30.25	3.8e-08	7.42	10:18510079:T:C	resint_AVACM2	12854 days, 15:19:00	10	18510079	CACNB2	18429353	18832486	80726	322407	0	TRUE	calcium voltage-gated channel auxiliary subunit beta 2 [Source:HGNC Symbol;Acc:HGNC:1402]	0	48
rs1271934	10	73788533	A	G	0.389127	1	0.0353163	0.00505779	48.76	2.9e-12	11.54	10:73788533:A:G	resint_AVACM2	51242 days, 10:53:00	10	73788533	CHST3	73724153	73773316	64380	15217	15217	FALSE	carbohydrate sulfotransferase 3 [Source:HGNC Symbol;Acc:HGNC:1971]	0	49
rs4148949	10	73770651	T	C	0.395746	1	-0.0297347	0.00433884	46.97	7.2e-12	11.14	10:73770651:T:C	resint_systole_pos_MeanPeakGradientMMHg_aa	51230 days, 0:51:00	10	73770651	CHST3	73724153	73773316	46498	2665	0	TRUE	carbohydrate sulfotransferase 3 [Source:HGNC Symbol;Acc:HGNC:1971]	1	49
rs4148949	10	73770651	T	C	0.395746	1	-0.0301739	0.00439332	47.17	6.5e-12	11.19	10:73770651:T:C	resint_peak_velocity_aa	51230 days, 0:51:00	10	73770651	CHST3	73724153	73773316	46498	2665	0	TRUE	carbohydrate sulfotransferase 3 [Source:HGNC Symbol;Acc:HGNC:1971]	2	49
rs4148949	10	73770651	T	C	0.3926	1	-0.0271802	0.00337414	64.89	7.9e-16	15.1	10:73770651:T:C	as_metal	51230 days, 0:51:00	10	73770651	CHST3	73724153	73773316	46498	2665	0	TRUE	carbohydrate sulfotransferase 3 [Source:HGNC Symbol;Acc:HGNC:1971]	3	49
rs72841270	10	104642237	T	G	0.861188	1	-0.0418996	0.00713214	34.51	4.2e-09	8.377	10:104642237:T:G	resint_AVACM2	72668 days, 15:17:00	10	104642237	AS3MT	104629227	104661656	13010	19419	0	TRUE	arsenite methyltransferase [Source:HGNC Symbol;Acc:HGNC:17452]	0	50
rs11595170	10	104339851	T	C	0.4231	1	0.0220113	0.0034474	40.77	1.7e-10	9.77	10:104339851:T:C	as_metal	72458 days, 15:31:00	10	104339851	SUFU	104263729	104393292	76122	53441	0	TRUE	SUFU negative regulator of hedgehog signaling [Source:HGNC Symbol;Acc:HGNC:16466]	3	50
rs72842207	10	121433675	C	T	0.784543	1	0.0433933	0.00605048	51.44	7.4e-13	12.13	10:121433675:C:T	resint_AVACM2	84329 days, 8:35:00	10	121433675	BAG3	121410892	121437331	22783	3656	0	TRUE	BAG cochaperone 3 [Source:HGNC Symbol;Acc:HGNC:939]	0	51
rs2234962	10	121429633	T	C	0.784106	1	-0.0348261	0.00523118	44.32	2.8e-11	10.55	10:121429633:T:C	resint_systole_pos_MeanPeakGradientMMHg_aa	84326 days, 13:13:00	10	121429633	BAG3	121410892	121437331	18741	7698	0	TRUE	BAG cochaperone 3 [Source:HGNC Symbol;Acc:HGNC:939]	1	51
rs2234962	10	121429633	T	C	0.784106	1	-0.0346296	0.00529717	42.74	6.3e-11	10.2	10:121429633:T:C	resint_peak_velocity_aa	84326 days, 13:13:00	10	121429633	BAG3	121410892	121437331	18741	7698	0	TRUE	BAG cochaperone 3 [Source:HGNC Symbol;Acc:HGNC:939]	2	51
rs2234962	10	121429633	T	C	0.6976	1	-0.0251405	0.00370826	45.96	1.2e-11	10.92	10:121429633:T:C	as_metal	84326 days, 13:13:00	10	121429633	BAG3	121410892	121437331	18741	7698	0	TRUE	BAG cochaperone 3 [Source:HGNC Symbol;Acc:HGNC:939]	3	51
rs71486610	10	124134803	G	C	0.527365	1	-0.0300618	0.00533753	31.72	1.8e-08	7.745	10:124134803:G:C	resint_AVACM2	86205 days, 3:23:00	10	124134803	PLEKHA1	124134224	124191861	579	57058	0	TRUE	pleckstrin homology domain containing A1 [Source:HGNC Symbol;Acc:HGNC:14335]	0	52
rs12226402	11	215904	G	A	0.954802	1	0.0780581	0.0122889	40.35	2.1e-10	9.678	11:215904:G:A	resint_AVACM2	150 days, 9:24:00	11	215904	SIRT3	215030	236342	874	20438	0	TRUE	sirtuin 3 [Source:HGNC Symbol;Acc:HGNC:14931]	0	53
rs11246001	11	210899	C	T	0.954994	1	-0.0637182	0.010837	34.57	4.1e-09	8.387	11:210899:C:T	resint_systole_pos_MeanPeakGradientMMHg_aa	146 days, 21:59:00	11	210899	RIC8A	207708	215113	3191	4214	0	TRUE	RIC8 guanine nucleotide exchange factor A [Source:HGNC Symbol;Acc:HGNC:29550]	1	53
rs11246001	11	210899	C	T	0.954994	1	-0.0658125	0.0109755	35.96	2e-09	8.699	11:210899:C:T	resint_peak_velocity_aa	146 days, 21:59:00	11	210899	RIC8A	207708	215113	3191	4214	0	TRUE	RIC8 guanine nucleotide exchange factor A [Source:HGNC Symbol;Acc:HGNC:29550]	2	53
rs73386631	11	202017	C	T	0.9631	1	-0.0713936	0.0100037	50.93	9.6e-13	12.02	11:202017:C:T	as_metal	140 days, 17:57:00	11	202017	BET1L	202924	207399	907	5382	907	FALSE	Bet1 golgi vesicular membrane trafficking protein like [Source:HGNC Symbol;Acc:HGNC:19348]	3	53
rs187229435	11	805953	G	C	0.983865	1	0.118376	0.0202469	34.18	5e-09	8.301	11:805953:G:C	resint_AVACM2	560 days, 3:33:00	11	805953	PIDD1	799184	805231	6769	722	722	FALSE	p53-induced death domain protein 1 [Source:HGNC Symbol;Acc:HGNC:16491]	0	54
rs187229435	11	805953	G	C	0.9836	1	-0.0944844	0.0148042	40.73	1.7e-10	9.77	11:805953:G:C	as_metal	560 days, 3:33:00	11	805953	PIDD1	799184	805231	6769	722	722	FALSE	p53-induced death domain protein 1 [Source:HGNC Symbol;Acc:HGNC:16491]	3	54
rs149127862	11	55502627	G	A	0.924351	1	-0.0630448	0.0100772	39.14	3.9e-10	9.409	11:55502627:G:A	resint_AVACM2	38543 days, 22:47:00	11	55502627	OR5D13	55540914	55541858	38287	39231	38287	FALSE	olfactory receptor family 5 subfamily D member 13 [Source:HGNC Symbol;Acc:HGNC:15280]	0	55
rs174533	11	61549025	G	A	0.655581	1	-0.0456114	0.00528084	74.6	5.8e-18	17.24	11:61549025:G:A	resint_AVACM2	42742 days, 20:05:00	11	61549025	MYRF	61520108	61555990	28917	6965	0	TRUE	myelin regulatory factor [Source:HGNC Symbol;Acc:HGNC:1181]	0	56
rs174533	11	61549025	G	A	0.655567	1	0.0478781	0.00459487	108.6	2e-25	24.7	11:61549025:G:A	resint_systole_pos_MeanPeakGradientMMHg_aa	42742 days, 20:05:00	11	61549025	MYRF	61520108	61555990	28917	6965	0	TRUE	myelin regulatory factor [Source:HGNC Symbol;Acc:HGNC:1181]	1	56
rs174533	11	61549025	G	A	0.655567	1	0.0494128	0.00465309	112.8	2.4e-26	25.62	11:61549025:G:A	resint_peak_velocity_aa	42742 days, 20:05:00	11	61549025	MYRF	61520108	61555990	28917	6965	0	TRUE	myelin regulatory factor [Source:HGNC Symbol;Acc:HGNC:1181]	2	56
rs174533	11	61549025	G	A	0.6798	1	0.0482234	0.0037752	163.2	2.3e-37	36.64	11:61549025:G:A	as_metal	42742 days, 20:05:00	11	61549025	MYRF	61520108	61555990	28917	6965	0	TRUE	myelin regulatory factor [Source:HGNC Symbol;Acc:HGNC:1181]	3	56
rs35099456	11	66649527	G	C	0.938037	1	0.0670001	0.0105812	40.09	2.4e-10	9.62	11:66649527:G:C	resint_AVACM2	46284 days, 20:27:00	11	66649527	PC	66615891	66725854	33636	76327	0	TRUE	pyruvate carboxylase [Source:HGNC Symbol;Acc:HGNC:8636]	0	57
rs11228472	11	68831293	C	G	0.478722	1	0.0326212	0.00510664	40.81	1.7e-10	9.77	11:68831293:C:G	resint_AVACM2	47799 days, 23:13:00	11	68831293	TPCN2	68816400	68858065	14893	26772	0	TRUE	two pore segment channel 2 [Source:HGNC Symbol;Acc:HGNC:20820]	0	58
rs10896457	11	69066254	C	A	0.805682	1	0.0348152	0.00623223	31.21	2.3e-08	7.638	11:69066254:C:A	resint_AVACM2	47963 days, 3:14:00	11	69066254	MYEOV	69061622	69064754	4632	1500	1500	FALSE	myeloma overexpressed [Source:HGNC Symbol;Acc:HGNC:7563]	0	58
rs11228472	11	68831293	C	G	0.478714	1	-0.0268773	0.00449197	35.8	2.2e-09	8.658	11:68831293:C:G	resint_systole_pos_MeanPeakGradientMMHg_aa	47799 days, 23:13:00	11	68831293	TPCN2	68816400	68858065	14893	26772	0	TRUE	two pore segment channel 2 [Source:HGNC Symbol;Acc:HGNC:20820]	1	58
rs11228472	11	68831293	C	G	0.478714	1	-0.0270823	0.00454936	35.44	2.6e-09	8.585	11:68831293:C:G	resint_peak_velocity_aa	47799 days, 23:13:00	11	68831293	TPCN2	68816400	68858065	14893	26772	0	TRUE	two pore segment channel 2 [Source:HGNC Symbol;Acc:HGNC:20820]	2	58
rs11228472	11	68831293	C	G	0.4728	1	-0.0258236	0.00376609	47.02	7e-12	11.15	11:68831293:C:G	as_metal	47799 days, 23:13:00	11	68831293	TPCN2	68816400	68858065	14893	26772	0	TRUE	two pore segment channel 2 [Source:HGNC Symbol;Acc:HGNC:20820]	3	58
rs12225530	11	69073681	T	C	0.7131	1	-0.0212277	0.00376551	31.78	1.7e-08	7.77	11:69073681:T:C	as_metal	47968 days, 7:01:00	11	69073681	MYEOV	69061622	69064754	12059	8927	8927	FALSE	myeloma overexpressed [Source:HGNC Symbol;Acc:HGNC:7563]	3	58
[truncated: 248 more rows]

## Sheet: ST 15 - MAGMA geneset analysis
NGENES	BETA	BETA_STD	SE	P	FULL_NAME	GWASTrait	Adjusted_P
[truncated: 130,352 more rows]

[truncated: 6 more sheets: ST 16  - Testing lipid polygeni, ST 17 - Polygenic scores of Lip, ST 18 - MR of risk factors and , ST 19 - MR of risk factors and , ST 20 - MGB Biobank definitions, ST 21 - FinnGen consortium]
